# Supplementary material for: Effects of Whole‐Body Cryotherapy Combined With Conventional Obesity Management Versus Obesity Management Alone: A Clinical Trial
Source: Obesity (Silver Spring). 2025 Sep 3;33(11):2112–27. doi: 10.1002/oby.70019 (PMC12559775; doi:10.1002/oby.70019)
Supplement: Supplementary file 1 — Data S1: Tables. [file OBY-33-2112-s002.xlsx]

## Sheet: Table_S1
Table S1. The effect of a 5-month whole-body cryotherapy and weight loss intervention (CRYO, n = 10) on abdominal subcutaneous adipose tissue gene expression compared with weight loss intervention alone (CON, n = 9).
								Baseline to 5 months																								Baseline to 12 months
CRYO								CON								CRYO vs CON, between-group difference in change								CRYO								CON								CRYO vs CON, between-group difference in change
gene_id	gene	logFC	AveExpr	t	P.Value	adj.P.Val	B	gene_id	gene	logFC	AveExpr	t	P.Value	adj.P.Val	B	gene_id	gene	logFC	AveExpr	t	P.Value	adj.P.Val	B	gene_id	gene	logFC	AveExpr	t	P.Value	adj.P.Val	B	gene_id	gene	logFC	AveExpr	t	P.Value	adj.P.Val	B	gene_id	gene	logFC	AveExpr	t	P.Value	adj.P.Val	B
ENSG00000165029	ABCA1	0.753404	7.37039	6.14097	4.55235e-07	0.00822591	6.31149	ENSG00000162368	CMPK1	-0.341718	7.93369	-5.86778	1.05342e-06	0.0105134	5.51402	ENSG00000269155		-0.918249	-0.291514	-3.49218	0.00128947	0.999906	-4.12827	ENSG00000260916	CCPG1	-0.448935	5.6487	-7.46695	8.22093e-09	0.000158557	10.1701	ENSG00000131943	C19orf12	-0.80058	7.18646	-7.74069	3.65677e-09	6.09905e-05	10.9472	ENSG00000143507	DUSP10	-0.712467	3.20379	-4.37665	9.94789e-05	0.999594	-2.5181
ENSG00000144566	RAB5A	-0.22347	6.15727	-5.87042	1.04492e-06	0.00822591	5.5434	ENSG00000170275	CRTAP	-0.425933	9.48404	-5.6693	1.93945e-06	0.0105134	4.90012	ENSG00000215045	GRID2IP	-0.8099	0.0957107	-3.44537	0.00146869	0.999906	-4.08102	ENSG00000198848	CES1	-1.53294	8.83023	-6.96222	3.73091e-08	0.000307673	8.66678	ENSG00000183496	MEX3B	1.22027	2.36669	7.42339	9.35841e-09	6.09905e-05	9.66403	ENSG00000231856		0.64573	1.90332	4.09718	0.00022759	0.999594	-3.34059
ENSG00000165169	DYNLT3	-0.324011	5.27036	-5.76647	1.43846e-06	0.00822591	5.24146	ENSG00000117280	RAB29	-0.421472	5.469	-5.60642	2.35316e-06	0.0105134	4.77755	ENSG00000158292	GPR153	0.575781	4.90562	3.44117	0.00148591	0.999906	-2.6787	ENSG00000013561	RNF14	-0.385019	6.37416	-6.87982	4.78571e-08	0.000307673	8.48379	ENSG00000175575	PAAF1	-0.500369	4.86418	-7.41882	9.48678e-09	6.09905e-05	10.0349	ENSG00000138640	FAM13A	0.699208	7.46853	3.84351	0.000476095	0.999594	-2.24821
ENSG00000088882	CPXM1	0.996993	6.29164	5.711	1.706e-06	0.00822591	5.08055	ENSG00000172785	ZNG1A	-0.396093	3.87591	-5.6039	2.37146e-06	0.0105134	4.74651	ENSG00000187193	MT1X	0.841547	5.46087	3.42165	0.00156839	0.999906	-2.6215	ENSG00000123349	PFDN5	-0.484338	2.93222	-6.6986	8.29021e-08	0.000318972	7.77483	ENSG00000234694	CDC20-DT	-0.966847	1.14102	-6.79551	6.1777e-08	0.000207869	7.60056	ENSG00000039537	C6	1.51942	4.86135	3.79332	0.00055001	0.999594	-2.40186
ENSG00000102753	KPNA3	-0.277815	6.01162	-5.31801	5.70858e-06	0.0220203	3.94044	ENSG00000003249	DBNDD1	-1.10717	2.04124	-5.51266	3.1394e-06	0.0105134	4.22392	ENSG00000071246	VASH1	-0.421786	5.62417	-3.33164	0.00200911	0.999906	-2.70521	ENSG00000088882	CPXM1	1.10169	6.29164	6.56157	1.25786e-07	0.000318972	7.55852	ENSG00000069943	PIGB	-0.382801	3.78971	-6.78094	6.45674e-08	0.000207869	8.17115	ENSG00000259065	MIDEAS-AS1	0.561558	2.5126	3.78829	0.000557993	0.999594	-3.25323
ENSG00000163249	CCNYL1	-0.343055	5.06195	-5.10719	1.08925e-05	0.0268864	3.33715	ENSG00000181450	ZNF678	0.570125	2.69414	5.40777	4.33346e-06	0.0105134	4.02647	ENSG00000164283	ESM1	-1.6718	-1.28182	-3.29762	0.00220469	0.999906	-4.26009	ENSG00000196159	FAT4	1.01272	5.38615	6.50686	1.48617e-07	0.000318972	7.39904	ENSG00000189283	FHIT	-0.6768	2.49387	-6.78044	6.46659e-08	0.000207869	7.98681	ENSG00000265972	TXNIP	0.615021	11.3915	3.7875	0.000559266	0.999594	-3.08368
ENSG00000101955	SRPX	0.629811	7.05712	5.07773	1.19194e-05	0.0268864	3.25514	ENSG00000000005	TNMD	-1.6492	6.28735	-5.39904	4.45125e-06	0.0105134	4.17913	ENSG00000148337	CIZ1	0.231525	6.99451	3.29389	0.00222723	0.999906	-2.81784	ENSG00000148700	ADD3	0.582624	7.44807	6.46894	1.6685e-07	0.000318972	7.28739	ENSG00000138336	TET1	1.16902	1.46967	6.62582	1.03436e-07	0.000284997	7.26155	ENSG00000155846	PPARGC1B	-0.792	3.55628	-3.76971	0.000588504	0.999594	-2.80358
ENSG00000124767	GLO1	-0.228603	6.41887	-5.01708	1.43467e-05	0.0268864	3.07403	ENSG00000134046	MBD2	-0.359155	7.46496	-5.34077	5.32342e-06	0.0105134	4.01143	ENSG00000255121	CENATAC-DT	-0.471732	0.939579	-3.1544	0.00324572	0.999906	-4.01192	ENSG00000104691	UBXN8	-0.447212	3.69799	-6.40367	2.03655e-07	0.000318972	7.0594	ENSG00000139926	FRMD6	0.956995	5.32178	6.52964	1.38644e-07	0.000285205	7.46218	ENSG00000155428	TRIM74	1.0308	-1.29519	3.75912	0.00060662	0.999594	-4.16177
ENSG00000133083	DCLK1	0.771924	6.70613	4.9976	1.52257e-05	0.0268864	3.02115	ENSG00000023734	STRAP	-0.329051	6.89103	-5.32281	5.62516e-06	0.0105134	3.95933	ENSG00000133315	MACROD1	0.347858	3.46235	3.1435	0.00334168	0.999906	-3.34935	ENSG00000076344	RGS11	-0.973964	5.0192	-6.38341	2.16667e-07	0.000318972	7.03899	ENSG00000123106	CCDC91	-0.38748	4.85313	-6.51937	1.43056e-07	0.000285205	7.43376	ENSG00000277977		0.872121	-0.622814	3.69473	0.00072892	0.999594	-4.10471
ENSG00000270885	RASL10B	1.16786	2.8828	4.96704	1.6714e-05	0.0268864	2.9205	ENSG00000023516	AKAP11	0.453281	6.31015	5.23706	7.31769e-06	0.0105134	3.70896	ENSG00000175575	PAAF1	0.292838	4.86418	3.12338	0.0035259	0.999906	-2.99032	ENSG00000170027	YWHAG	-0.553993	9.15244	-6.37484	2.22419e-07	0.000318972	6.98865	ENSG00000107537	PHYH	-0.530829	6.28818	-6.50015	1.51692e-07	0.000285205	7.37197	ENSG00000225783	MIAT	-0.836952	1.94121	-3.67113	0.000779471	0.999594	-3.51261
ENSG00000110906	KCTD10	-0.314148	7.16631	-4.95856	1.71515e-05	0.0268864	2.91445	ENSG00000144566	RAB5A	-0.2023	6.15727	-5.21476	7.83555e-06	0.0105134	3.64349	ENSG00000237945	LINC00649	-0.611705	1.75451	-3.12295	0.00352997	0.999906	-3.85341	ENSG00000086289	EPDR1	-0.563167	6.33557	-6.37145	2.24736e-07	0.000318972	7.00232	ENSG00000259448	LINC02352	-0.762391	2.61397	-6.47727	1.62661e-07	0.000285205	7.17038	ENSG00000205060	SLC35B4	-0.28096	4.99779	-3.58401	0.000997076	0.999594	-2.44636
ENSG00000181019	NQO1	-1.06295	7.80887	-4.94664	1.77867e-05	0.0268864	2.88764	ENSG00000160179	ABCG1	1.10807	4.24344	5.15313	9.4637e-06	0.0105134	3.46804	ENSG00000141965	FEM1A	0.40095	1.17705	3.0422	0.00437153	0.999906	-4.00325	ENSG00000117643	MAN1C1	0.699429	5.02238	6.36021	2.3259e-07	0.000318972	6.97137	ENSG00000075618	FSCN1	0.750896	5.73541	6.38441	2.16007e-07	0.000300126	7.03182	ENSG00000169184	MN1	-0.662134	4.98369	-3.56387	0.00105514	0.999594	-2.4719
ENSG00000260916	CCPG1	-0.308482	5.6487	-4.94051	1.81222e-05	0.0268864	2.85074	ENSG00000183576	SETD3	-0.341108	6.68717	-5.14949	9.56992e-06	0.0105134	3.45912	ENSG00000149489	ROM1	0.488307	2.69729	3.01719	0.00466862	0.999906	-3.66089	ENSG00000137770	CTDSPL2	0.435736	5.09885	6.31104	2.70352e-07	0.000318972	6.82704	ENSG00000051620	HEBP2	-0.653604	7.6276	-6.36777	2.27278e-07	0.000300126	6.99246	ENSG00000221869	CEBPD	0.56048	5.87605	3.5469	0.00110659	0.999594	-2.40311
ENSG00000087245	MMP2	0.963012	9.6056	4.81676	2.64097e-05	0.0363831	2.52092	ENSG00000173068	BNC2	0.472153	5.14221	5.13241	1.00834e-05	0.0105134	3.41082	ENSG00000273261		0.635005	-0.482183	3.01569	0.00468696	0.999906	-4.25224	ENSG00000151892	GFRA1	0.858441	6.11817	6.30749	2.73304e-07	0.000318972	6.81475	ENSG00000088882	CPXM1	1.1367	6.29164	6.36246	2.30998e-07	0.000300126	6.97048	ENSG00000259462	CPEB1-AS1	1.39455	-1.32447	3.52038	0.00119187	0.999594	-4.21459
ENSG00000286892		1.37664	-0.354718	4.76536	3.0869e-05	0.0396913	1.51767	ENSG00000025796	SEC63	-0.221308	7.24165	-5.12661	1.02641e-05	0.0105134	3.39709	ENSG00000148180	GSN	0.438023	12.3083	2.99211	0.00498536	0.999906	-3.75097	ENSG00000165169	DYNLT3	-0.340158	5.27036	-6.30734	2.73427e-07	0.000318972	6.81477	ENSG00000170275	CRTAP	-0.475397	9.48404	-6.35906	2.33416e-07	0.000300126	6.95353	ENSG00000170209	ANKK1	0.877454	-1.2196	3.48964	0.00129864	0.999594	-4.21931
ENSG00000198848	CES1	-1.09441	8.83023	-4.7357	3.37731e-05	0.0407114	2.29739	ENSG00000165169	DYNLT3	-0.291773	5.27036	-5.12021	1.04671e-05	0.0105134	3.37218	ENSG00000178184	PARD6G	-0.568877	2.27601	-2.99206	0.00498612	0.999906	-3.8227	ENSG00000160216	AGPAT3	-0.48011	6.9506	-6.29613	2.82974e-07	0.000318972	6.78375	ENSG00000124766	SOX4	0.724354	5.17569	6.33574	2.50669e-07	0.000302166	6.89277	ENSG00000107372	ZFAND5	0.393621	7.81519	3.4471	0.00146168	0.999594	-2.7269
ENSG00000162520	SYNC	-0.733793	3.84151	-4.69271	3.84673e-05	0.0414454	2.17777	ENSG00000113658	SMAD5	0.355894	6.2572	5.0897	1.14912e-05	0.0105134	3.28351	ENSG00000287814		-1.05343	-0.719281	-2.99061	0.00500496	0.999906	-4.29021	ENSG00000146247	PHIP	0.494502	5.77153	6.26682	3.09542e-07	0.000318972	6.69456	ENSG00000122779	TRIM24	0.310838	4.61441	6.2103	3.68058e-07	0.000369491	6.53064	ENSG00000291149		0.679431	-0.575087	3.43014	0.00153201	0.999594	-4.16058
ENSG00000065320	NTN1	1.02689	3.14953	4.67708	4.03299e-05	0.0414454	2.12277	ENSG00000175575	PAAF1	-0.339437	4.86418	-5.0881	1.15477e-05	0.0105134	3.28468	ENSG00000170522	ELOVL6	-1.79977	4.58879	-2.97456	0.00521909	0.999906	-3.27388	ENSG00000185615	PDIA2	-1.81657	0.921892	-6.23575	3.40448e-07	0.000318972	6.00866	ENSG00000154511	DIPK1A	-0.542642	5.73633	-6.20859	3.69988e-07	0.000369491	6.51215	ENSG00000267543		0.658223	0.754463	3.42911	0.00153639	0.999594	-3.94779
ENSG00000104435	STMN2	-2.19681	0.0457419	-4.67264	4.08751e-05	0.0414454	1.58405	ENSG00000104611	SH2D4A	-0.551446	3.94114	-5.07898	1.18741e-05	0.0105134	3.26021	ENSG00000100147	CCDC134	-0.399595	3.19898	-2.95761	0.00545444	0.999906	-3.60028	ENSG00000169902	TPST1	0.7188	4.59786	6.23079	3.45654e-07	0.000318972	6.59331	ENSG00000079150	FKBP7	0.827289	4.116	6.16398	4.24213e-07	0.000369491	6.3983	ENSG00000106772	PRUNE2	-1.10635	3.92373	-3.39214	0.00170155	0.999594	-2.99166
ENSG00000146555	SDK1	0.642515	5.12448	4.64425	4.45361e-05	0.0414454	2.01602	ENSG00000287575		-1.08334	-0.579613	-5.02798	1.38769e-05	0.0105134	2.01709	ENSG00000154114	TBCEL	-0.263035	4.70372	-2.91343	0.00611584	0.999906	-3.25056	ENSG00000122729	ACO1	-0.659104	8.88313	-6.22192	3.5518e-07	0.000318972	6.55703	ENSG00000182551	ADI1	-0.440667	6.98351	-6.15106	4.41362e-07	0.000369491	6.35127	ENSG00000111886	GABRR2	-0.798529	0.912986	-3.38985	0.00171232	0.999594	-3.91166
ENSG00000172236	TPSAB1	0.882037	5.0605	4.62563	4.71118e-05	0.0414454	1.97065	ENSG00000081019	RSBN1	0.332531	4.59535	5.02661	1.39352e-05	0.0105134	3.11344	ENSG00000219626	FAM228B	0.27061	3.68325	2.90747	0.00621067	0.999906	-3.48003	ENSG00000170275	CRTAP	-0.439774	9.48404	-6.21305	3.64971e-07	0.000318972	6.51514	ENSG00000122870	BICC1	0.744443	4.72929	6.11031	5.00132e-07	0.000369491	6.23644	ENSG00000158423	RIBC1	0.720317	0.0121603	3.37661	0.00177587	0.999594	-4.08604
ENSG00000023516	AKAP11	0.393393	6.31015	4.62448	4.72753e-05	0.0414454	1.95181	ENSG00000157637	SLC38A10	-0.420618	7.70317	-5.0264	1.39441e-05	0.0105134	3.11373	ENSG00000132554	RGS22	0.456784	3.95979	2.90717	0.00621542	0.999906	-3.39314	ENSG00000158406	H4C8	-0.926087	1.40891	-6.19968	3.80232e-07	0.000318972	6.05476	ENSG00000101335	MYL9	-0.807609	9.51983	-6.10247	5.12314e-07	0.000369491	6.21328	ENSG00000248503	C4orf46P2	-0.961625	-1.17864	-3.36394	0.00183883	0.999594	-4.239
ENSG00000264343	NOTCH2NLA	0.600915	1.01242	4.58716	5.29067e-05	0.0418058	1.57767	ENSG00000127526	SLC35E1	-0.227343	6.19797	-5.02414	1.40404e-05	0.0105134	3.0944	ENSG00000113361	CDH6	-0.92327	3.53881	-2.87362	0.00677559	0.999906	-3.57501	ENSG00000138336	TET1	1.05419	1.46967	6.19956	3.80379e-07	0.000318972	5.99626	ENSG00000235706	DICER1-AS1	-0.662733	2.81242	-6.09861	5.18404e-07	0.000369491	6.14131	ENSG00000175137	SH3BP5L	-0.238997	5.29006	-3.34097	0.00195844	0.999594	-2.66392
ENSG00000155744	HYCC2	0.385568	5.10057	4.58553	5.31666e-05	0.0418058	1.8493	ENSG00000146247	PHIP	0.419527	5.77153	5.01495	1.44402e-05	0.0105134	3.06755	ENSG00000163932	PRKCD	0.50074	7.40884	2.84756	0.00724297	0.999906	-3.32542	ENSG00000101752	MIB1	0.449726	5.7786	6.17666	4.08037e-07	0.000326001	6.42977	ENSG00000107957	SH3PXD2A	1.06214	6.90214	6.07856	5.51306e-07	0.000369491	6.13785	ENSG00000132554	RGS22	0.513103	3.95979	3.29002	0.00225083	0.999594	-3.04961
ENSG00000086289	EPDR1	-0.42086	6.33557	-4.57042	5.56432e-05	0.0418058	1.79898	ENSG00000101557	USP14	-0.267293	6.5875	-5.00499	1.48863e-05	0.0105134	3.04323	ENSG00000133019	CHRM3	-1.36966	0.00607742	-2.84596	0.00727248	0.999906	-4.24967	ENSG00000158186	MRAS	-0.658271	8.52653	-6.16324	4.25173e-07	0.000326001	6.39237	ENSG00000172817	CYP7B1	0.671117	4.80292	6.07326	5.60355e-07	0.000369491	6.12917	ENSG00000288877		1.1408	-1.20837	3.27918	0.0023182	0.999594	-4.25741
ENSG00000101557	USP14	-0.238072	6.5875	-4.55221	5.87774e-05	0.0418058	1.75089	ENSG00000103035	PSMD7	-0.376792	5.69563	-4.99364	1.54109e-05	0.0105134	3.0052	ENSG00000213977	TAX1BP3	0.321607	2.63659	2.84239	0.00733908	0.999906	-3.7813	ENSG00000267121	FMNL1-DT	-0.814038	3.4411	-6.11014	5.00382e-07	0.000326001	6.20015	ENSG00000124813	RUNX2	1.29894	1.87219	6.07269	5.6133e-07	0.000369491	5.89886	ENSG00000204262	COL5A2	-0.457835	8.74114	-3.26301	0.00242228	0.999594	-3.06839
ENSG00000164463	CREBRF	0.282405	5.55334	4.5522	5.87807e-05	0.0418058	1.74602	ENSG00000198848	CES1	-1.17717	8.83023	-4.98333	1.59034e-05	0.0105134	2.9882	ENSG00000202441	RNY4P10	-1.00126	-0.583849	-2.83657	0.0074489	0.999906	-4.29904	ENSG00000133318	RTN3	-0.52729	8.65915	-6.10904	5.02079e-07	0.000326001	6.23385	ENSG00000152661	GJA1	0.852228	6.49642	6.06885	5.67994e-07	0.000369491	6.10375	ENSG00000231365	WARS2-AS1	0.306923	4.08322	3.21747	0.00273988	0.999594	-3.08186
ENSG00000158406	H4C8	-0.691056	1.40891	-4.54156	6.06918e-05	0.0418058	1.58327	ENSG00000206384	COL6A6	1.38098	3.43417	4.97977	1.60771e-05	0.0105134	2.96114	ENSG00000061918	GUCY1B1	-0.599838	4.38428	-2.82521	0.00766753	0.999906	-3.42374	ENSG00000164111	ANXA5	-0.59464	9.82506	-6.09006	5.322e-07	0.000326001	6.15583	ENSG00000009307	CSDE1	-0.499	10.2676	-6.05443	5.93707e-07	0.000369491	6.06095	ENSG00000250222	TRIM7-AS2	0.617217	0.0518704	3.2026	0.00285188	0.999594	-4.13364
ENSG00000169891	REPS2	0.389217	3.47537	4.51304	6.61235e-05	0.0439767	1.68031	ENSG00000196369	SRGAP2B	0.527191	2.1957	4.95092	1.75559e-05	0.0105134	2.71778	ENSG00000277977		0.682021	-0.622814	2.80822	0.00800574	0.999906	-4.31066	ENSG00000129003	VPS13C	0.446177	6.77413	6.08915	5.33686e-07	0.000326001	6.1759	ENSG00000289554		-0.661479	1.46925	-6.05258	5.97085e-07	0.000369491	5.77091	ENSG00000140743	CDR2	-0.304099	4.56007	-3.18728	0.0029719	0.999594	-2.96285
ENSG00000206384	COL6A6	1.25596	3.43417	4.39604	9.38816e-05	0.0546416	1.36068	ENSG00000171988	JMJD1C	0.431956	6.21158	4.94926	1.7645e-05	0.0105134	2.87975	ENSG00000171388	APLN	-1.22605	1.11141	-2.79977	0.00817913	0.999906	-4.10325	ENSG00000112182	BACH2	0.944032	2.13475	6.08207	5.45409e-07	0.000326001	5.9111	ENSG00000151458	ANKRD50	0.680755	4.82943	6.04308	6.14751e-07	0.000369491	6.03718	ENSG00000291050	TEKT4P2	0.483077	1.32447	3.18288	0.00300718	0.999594	-3.88265
ENSG00000004846	ABCB5	1.87664	2.30394	4.39234	9.49261e-05	0.0546416	1.27338	ENSG00000139926	FRMD6	0.726647	5.32178	4.94774	1.77273e-05	0.0105134	2.88119	ENSG00000133661	SFTPD	0.679353	0.0184234	2.79765	0.00822322	0.999906	-4.21991	ENSG00000119812	FAM98A	-0.448944	6.1238	-6.08017	5.48589e-07	0.000326001	6.14542	ENSG00000116991	SIPA1L2	0.490375	4.9924	6.03707	6.26209e-07	0.000369491	6.01398	ENSG00000243069	ARHGEF26-AS1	0.958809	-1.10133	3.18164	0.00301724	0.999594	-4.26805
ENSG00000135823	STX6	-0.262649	5.41689	-4.39162	9.51314e-05	0.0546416	1.2955	ENSG00000163249	CCNYL1	-0.335556	5.06195	-4.94399	1.79307e-05	0.0105134	2.86913	ENSG00000279605		0.579566	-0.203857	2.79406	0.00829835	0.999906	-4.27207	ENSG00000080345	RIF1	0.383841	5.76845	6.07116	5.63983e-07	0.000326001	6.11914	ENSG00000185070	FLRT2	0.795161	5.65461	6.02242	6.55014e-07	0.000369491	5.9635	ENSG00000187193	MT1X	0.772767	5.46087	3.17852	0.00304264	0.999594	-2.8607
ENSG00000143164	DCAF6	-0.209447	6.79243	-4.37933	9.86867e-05	0.0546416	1.26941	ENSG00000138439	FAM117B	0.41281	3.88458	4.92061	1.92549e-05	0.0105134	2.81272	ENSG00000187486	KCNJ11	1.02757	0.0353511	2.79317	0.00831704	0.999906	-4.23116	ENSG00000103226	NOMO3	-0.486916	3.01564	-6.07037	5.65339e-07	0.000326001	6.06933	ENSG00000101752	MIB1	0.465308	5.7786	6.01988	6.60145e-07	0.000369491	5.95433	ENSG00000261423	TMEM202-AS1	0.582937	0.725949	3.15847	0.00321055	0.999594	-4.03162
ENSG00000243069	ARHGEF26-AS1	0.930536	-1.10133	4.37905	9.87695e-05	0.0546416	0.44537	ENSG00000173611	SCAI	0.389672	4.43979	4.92006	1.92872e-05	0.0105134	2.81241	ENSG00000290890	PDPR2P	-0.631746	-0.361138	-2.78802	0.00842608	0.999906	-4.29827	ENSG00000120705	ETF1	-0.41556	7.30184	-6.06503	5.7469e-07	0.000326001	6.10883	ENSG00000100347	SAMM50	-0.474196	6.03324	-5.9972	7.07776e-07	0.000369491	5.88572	ENSG00000130023	ERMARD	0.282851	4.8627	3.14371	0.00333983	0.999594	-2.94724
ENSG00000273382	TMEM167B-DT	-0.467926	1.35486	-4.3661	0.00010266	0.0546416	1.11282	ENSG00000185104	FAF1	-0.277459	5.56255	-4.91696	1.94706e-05	0.0105134	2.78527	ENSG00000251396	LINC01301	0.592772	2.1807	2.77596	0.00868668	0.999906	-3.89803	ENSG00000152137	HSPB8	-0.75664	6.1758	-6.03429	6.31576e-07	0.000348034	6.01131	ENSG00000259065	MIDEAS-AS1	-0.643097	2.5126	-5.97503	7.57647e-07	0.000369491	5.75734	ENSG00000290890	PDPR2P	-0.687607	-0.361138	-3.13262	0.00344012	0.999594	-4.20292
ENSG00000172785	ZNG1A	-0.314761	3.87591	-4.35954	0.000104687	0.0546416	1.25999	ENSG00000139168	ZCRB1	-0.277994	5.61556	-4.91439	1.96236e-05	0.0105134	2.77772	ENSG00000013288	MAN2B2	0.298846	6.90276	2.75735	0.00910358	0.999906	-3.35039	ENSG00000182551	ADI1	-0.401811	6.98351	-5.98982	7.23995e-07	0.000360154	5.88581	ENSG00000119185	ITGB1BP1	-0.486546	8.20316	-5.97239	7.63819e-07	0.000369491	5.83848	ENSG00000232648	ING2-DT	-0.587574	-0.408502	-3.12393	0.00352072	0.999594	-4.20043
ENSG00000143643	TTC13	-0.24532	4.77219	-4.3591	0.000104824	0.0546416	1.2241	ENSG00000203546		-0.694098	1.03228	-4.87364	2.22152e-05	0.0111032	2.30732	ENSG00000204160	ZDHHC18	0.259961	5.72619	2.73912	0.00952983	0.999906	-3.31587	ENSG00000138767	CNOT6L	0.442808	5.46962	5.98834	7.2729e-07	0.000360154	5.87694	ENSG00000076344	RGS11	-0.951272	5.0192	-5.96992	7.69628e-07	0.000369491	5.81673	ENSG00000183444	OR7E38P	0.8583	-0.999405	3.11481	0.00360725	0.999594	-4.27725
ENSG00000109787	KLF3	0.288005	6.58094	4.34509	0.000109296	0.0554737	1.16865	ENSG00000123243	ITIH5	-0.68172	10.3304	-4.8502	2.38574e-05	0.0111032	2.59625	ENSG00000147408	CSGALNACT1	-0.482813	4.73392	-2.72167	0.0099553	0.999906	-3.43403	ENSG00000150753	CCT5	-0.398564	6.72738	-5.98159	7.42522e-07	0.000360154	5.85936	ENSG00000140948	ZCCHC14	0.598743	5.62508	5.96483	7.81764e-07	0.000369491	5.79231	ENSG00000259883	EHD4-AS1	0.813967	0.0444456	3.09446	0.00380765	0.999594	-4.15647
ENSG00000286684		-0.815916	-0.374458	-4.31651	0.000119003	0.0559993	0.486176	ENSG00000289554		-0.525099	1.46925	-4.84944	2.39129e-05	0.0111032	2.33882	ENSG00000163346	PBXIP1	0.26375	7.74441	2.71737	0.0100628	0.999906	-3.46946	ENSG00000102383	ZDHHC15	0.639297	1.91261	5.98114	7.43548e-07	0.000360154	5.60997	ENSG00000013561	RNF14	-0.354009	6.37416	-5.95502	8.05692e-07	0.000369491	5.76392	ENSG00000106780	MEGF9	-0.596584	6.27997	-3.08632	0.00389071	0.999594	-2.95344
ENSG00000255121	CENATAC-DT	-0.447706	0.939579	-4.31299	0.000120254	0.0559993	0.901348	ENSG00000013561	RNF14	-0.288567	6.37416	-4.84196	2.44627e-05	0.0111032	2.57407	ENSG00000276842		-0.956567	-0.847509	-2.71548	0.0101105	0.999906	-4.35533	ENSG00000048649	RSF1	0.42416	5.55648	5.97966	7.46935e-07	0.000360154	5.85072	ENSG00000163932	PRKCD	-0.736705	7.40884	-5.94362	8.34418e-07	0.000369491	5.74601	ENSG00000181656	GPR88	1.28992	-0.555894	3.08257	0.00392952	0.999594	-4.21724
ENSG00000187260	WDR86	0.820483	2.89209	4.29168	0.00012812	0.0559993	1.07249	ENSG00000138336	TET1	0.864476	1.46967	4.83537	2.49574e-05	0.0111032	2.25541	ENSG00000279569		-0.710939	-0.733972	-2.71405	0.0101465	0.999906	-4.33718	ENSG00000122779	TRIM24	0.283498	4.61441	5.97131	7.66366e-07	0.000360202	5.83641	ENSG00000148057	IDNK	-0.533704	3.37958	-5.93994	8.43899e-07	0.000369491	5.73803	ENSG00000229589	ACVR2B-AS1	0.602945	0.919875	3.07854	0.00397175	0.999594	-4.01861
ENSG00000198954	KIFBP	-0.222984	5.36289	-4.27436	0.000134882	0.0559993	0.967882	ENSG00000119812	FAM98A	-0.377795	6.1238	-4.81856	2.62659e-05	0.0111032	2.50437	ENSG00000230797	YY2	-0.471774	0.04455	-2.71364	0.0101569	0.999906	-4.2676	ENSG00000197121	PGAP1	0.71418	3.90375	5.94931	8.1994e-07	0.000360202	5.76891	ENSG00000085511	MAP3K4	0.319218	5.1665	5.93899	8.46358e-07	0.000369491	5.72181	ENSG00000154359	LONRF1	0.491513	5.58017	3.06412	0.00412602	0.999594	-2.96373
ENSG00000000005	TNMD	-1.26349	6.28735	-4.27395	0.000135044	0.0559993	0.97938	ENSG00000150753	CCT5	-0.342593	6.72738	-4.81613	2.64604e-05	0.0111032	2.50469	ENSG00000211825	TRDJ1	-1.0334	-0.837495	-2.70972	0.0102568	0.999906	-4.33612	ENSG00000197296	FITM2	-0.536076	5.7011	-5.94777	8.2384e-07	0.000360202	5.75571	ENSG00000157823	AP3S2	-0.332179	5.49988	-5.93188	8.6506e-07	0.000369491	5.69491	ENSG00000140403	DNAJA4	-0.313323	5.14127	-3.05711	0.00420315	0.999594	-2.99188
ENSG00000137265	IRF4	0.729608	2.60625	4.26858	0.000137216	0.0559993	1.00048	ENSG00000181904	C5orf24	0.33045	5.8426	4.81365	2.66605e-05	0.0111032	2.4899	ENSG00000250222	TRIM7-AS2	0.512971	0.0518704	2.70849	0.0102883	0.999906	-4.24994	ENSG00000104763	ASAH1	-0.762196	9.29349	-5.93457	8.57945e-07	0.000360202	5.72234	ENSG00000112425	EPM2A	-0.52833	4.7137	-5.92464	8.84532e-07	0.000369491	5.68962	ENSG00000288759		0.603429	0.108333	3.0284	0.00453321	0.999594	-4.16415
ENSG00000152642	GPD1L	0.359775	5.96994	4.25759	0.000141761	0.0559993	0.920307	ENSG00000158113	LRRC43	-0.992173	-0.104932	-4.81125	2.68552e-05	0.0111032	1.7069	ENSG00000259520	SLC28A2-AS1	0.792402	-0.249985	2.70656	0.0103379	0.999906	-4.2325	ENSG00000127948	POR	-0.476698	6.66017	-5.92352	8.87565e-07	0.000360202	5.68759	ENSG00000181744	DIPK2A	0.37259	4.08961	5.91352	9.15274e-07	0.000369491	5.66848	ENSG00000272343		-0.886887	-1.51201	-3.01257	0.00472546	0.999594	-4.3286
ENSG00000129003	VPS13C	0.323942	6.77413	4.24909	0.000145381	0.0559993	0.905091	ENSG00000185989	RASA3	-0.407759	7.42862	-4.80937	2.70089e-05	0.0111032	2.49591	ENSG00000185305	ARL15	-0.466159	4.8167	-2.705	0.0103782	0.999906	-3.43527	ENSG00000203485	INF2	-0.432603	8.16242	-5.92058	8.95624e-07	0.000360202	5.68981	ENSG00000117139	KDM5B	0.39304	5.54491	5.90631	9.35792e-07	0.000369491	5.61814	ENSG00000289615		0.631957	1.76452	3.01176	0.00473549	0.999594	-3.90418
ENSG00000176102	CSTF3	-0.249122	4.37909	-4.24783	0.000145925	0.0559993	0.931829	ENSG00000066455	GOLGA5	-0.246573	6.06573	-4.80879	2.70571e-05	0.0111032	2.4757	ENSG00000198774	RASSF9	-0.531206	3.48065	-2.70432	0.0103957	0.999906	-3.70403	ENSG00000105220	GPI	-0.615188	8.22026	-5.9205	8.95852e-07	0.000360202	5.68957	ENSG00000140939	NOL3	-0.61401	5.82004	-5.90069	9.52078e-07	0.000369491	5.60009	ENSG00000263004	AKAP1-DT	0.481169	1.94194	3.00605	0.00480688	0.999594	-3.83762
ENSG00000151892	GFRA1	0.59711	6.11817	4.22162	0.000157703	0.0559993	0.821163	ENSG00000101846	STS	-0.435114	6.86765	-4.792	2.84715e-05	0.0111225	2.43888	ENSG00000259065	MIDEAS-AS1	0.400336	2.5126	2.70148	0.0104696	0.999906	-3.88118	ENSG00000023516	AKAP11	0.483356	6.31015	5.92028	8.96444e-07	0.000360202	5.67633	ENSG00000164983	TMEM65	0.451306	4.63326	5.89985	9.54551e-07	0.000369491	5.61793	ENSG00000158373	H2BC5	-1.02066	-0.326886	-3.00303	0.00484508	0.999594	-4.22434
ENSG00000141753	IGFBP4	0.533595	9.15911	4.22043	0.000158259	0.0559993	0.88108	ENSG00000104131	EIF3J	-0.266223	5.98305	-4.78984	2.86588e-05	0.0111225	2.4213	ENSG00000119630	PGF	-0.67968	2.32741	-2.69823	0.0105546	0.999906	-3.9545	ENSG00000117280	RAB29	-0.419375	5.469	-5.89723	9.62256e-07	0.00037487	5.60788	ENSG00000112182	BACH2	0.978678	2.13475	5.89705	9.62804e-07	0.000369491	5.46546	ENSG00000164627	KIF6	0.777464	0.444801	3.00268	0.00484943	0.999594	-4.12405
ENSG00000117122	MFAP2	0.826709	3.71359	4.22038	0.00015828	0.0559993	0.889298	ENSG00000198860	TSEN15	-0.345903	4.88402	-4.7754	2.99433e-05	0.0111225	2.39127	ENSG00000221963	APOL6	0.507772	8.10311	2.69273	0.0107	0.999906	-3.52959	ENSG00000128512	DOCK4	0.678647	5.23612	5.8783	1.01993e-06	0.00037487	5.55715	ENSG00000100994	PYGB	-0.545505	7.50889	-5.89575	9.6665e-07	0.000369491	5.60593	ENSG00000175773	ZBTB44-DT	0.83841	-0.330442	2.99949	0.00489009	0.999594	-4.23029
ENSG00000116133	DHCR24	-0.879452	7.45381	-4.21749	0.00015964	0.0559993	0.836719	ENSG00000091181	IL5RA	1.31428	-1.21531	4.77028	3.04116e-05	0.0111225	1.15561	ENSG00000158560	DYNC1I1	0.405153	1.94679	2.69123	0.01074	0.999906	-3.9906	ENSG00000132478	UNK	0.315618	5.0482	5.87541	1.02902e-06	0.00037487	5.55026	ENSG00000119471	HSDL2	-0.521071	7.51366	-5.89186	9.78288e-07	0.000369491	5.59395	ENSG00000165376	CLDN2	0.763822	1.26525	2.98957	0.00501859	0.999594	-3.98881
ENSG00000174574	AKIRIN1	-0.215239	5.79444	-4.2173	0.00015973	0.0559993	0.804569	ENSG00000088882	CPXM1	0.843415	6.29164	4.77022	3.04171e-05	0.0111225	2.37046	ENSG00000143126	CELSR2	-0.427738	3.4972	-2.6901	0.0107701	0.999906	-3.69564	ENSG00000142192	APP	0.443939	8.9314	5.87463	1.03148e-06	0.00037487	5.55342	ENSG00000120885	CLU	-0.697895	10.4342	-5.878	1.02086e-06	0.000369491	5.55207	ENSG00000071282	LMCD1	0.307301	7.07597	2.98043	0.00513974	0.999594	-3.1059
ENSG00000203875	SNHG5	0.368871	3.89382	4.21569	0.000160495	0.0559993	0.86653	ENSG00000126524	SBDS	-0.483358	7.47732	-4.76863	3.05643e-05	0.0111225	2.38064	ENSG00000224189	HAGLR	-0.507935	3.84943	-2.68925	0.010793	0.999906	-3.64099	ENSG00000135046	ANXA1	-0.535715	10.1024	-5.87258	1.03801e-06	0.00037487	5.52734	ENSG00000254632		-1.57026	0.50775	-5.87333	1.03561e-06	0.000369491	4.99089	ENSG00000279619		0.848758	-1.13374	2.97875	0.00516243	0.999594	-4.30302
ENSG00000197253	TPSB2	0.778162	5.22633	4.21059	0.000162932	0.0559993	0.806495	ENSG00000157404	KIT	0.775067	4.38542	4.75747	3.1616e-05	0.0112167	2.35766	ENSG00000169169	CPT1C	-0.567355	1.99216	-2.68838	0.0108162	0.999906	-4.01757	ENSG00000138398	PPIG	0.26508	6.13466	5.86617	1.05867e-06	0.00037487	5.51489	ENSG00000197894	ADH5	-0.36536	7.92776	-5.87043	1.0449e-06	0.000369491	5.53727	ENSG00000225793	TMEM30A-DT	0.42489	1.03352	2.97204	0.00525344	0.999594	-4.0369
ENSG00000081177	EXD2	-0.194725	5.25761	-4.19173	0.000172272	0.0559993	0.741511	ENSG00000127125	PPCS	-0.352498	6.00598	-4.74784	3.25527e-05	0.0112167	2.30185	ENSG00000137033	IL33	-0.535019	6.49603	-2.68761	0.010837	0.999906	-3.38476	ENSG00000174697	LEP	-1.14796	10.3723	-5.86301	1.069e-06	0.00037487	5.49156	ENSG00000182253	SYNM	-0.723168	6.78539	-5.86695	1.05612e-06	0.000369491	5.50885	ENSG00000084093	REST	-0.253237	5.38406	-2.96819	0.00530641	0.999594	-3.06644
ENSG00000115602	IL1RL1	0.784024	0.565005	4.19116	0.000172564	0.0559993	0.514633	ENSG00000156639	ZFAND3	-0.22439	6.61771	-4.74746	3.25909e-05	0.0112167	2.30774	ENSG00000168229	PTGDR	0.468394	2.27245	2.68713	0.0108499	0.999906	-3.95842	ENSG00000155868	MED7	-0.313502	4.07071	-5.83932	1.14975e-06	0.000395985	5.45283	ENSG00000145901	TNIP1	-0.761018	8.7775	-5.85936	1.08105e-06	0.000369491	5.51114	ENSG00000170525	PFKFB3	0.761513	9.99526	2.96115	0.00540449	0.999594	-3.46173
ENSG00000147548	NSD3	0.200205	6.61011	4.18771	0.000174332	0.0559993	0.732651	ENSG00000172817	CYP7B1	0.522268	4.80292	4.73939	3.33976e-05	0.0112167	2.29824	ENSG00000064666	CNN2	0.215264	6.50091	2.68605	0.0108791	0.999906	-3.38911	ENSG00000122870	BICC1	0.673968	4.72929	5.82154	1.21438e-06	0.000405806	5.39822	ENSG00000185104	FAF1	-0.331131	5.56255	-5.85609	1.09198e-06	0.000369491	5.46808	ENSG00000148848	ADAM12	-0.553327	6.40819	-2.95734	0.00545829	0.999594	-3.08019
ENSG00000092009	CMA1	0.915331	3.16004	4.1869	0.000174745	0.0559993	0.802642	ENSG00000009307	CSDE1	-0.393411	10.2676	-4.73032	3.43277e-05	0.0112167	2.26835	ENSG00000214357	NEURL1B	-0.612008	6.54929	-2.68537	0.0108973	0.999906	-3.39129	ENSG00000166619	BLCAP	-0.481527	7.49078	-5.81705	1.23124e-06	0.000405806	5.38399	ENSG00000003249	DBNDD1	-1.18201	2.04124	-5.84781	1.12013e-06	0.000372481	5.36267	ENSG00000255328		0.950108	-0.443937	2.94409	0.00564935	0.999594	-4.23786
ENSG00000166971	AKTIP	-0.239142	5.35358	-4.18366	0.000176429	0.0559993	0.717755	ENSG00000095015	MAP3K1	0.387892	4.8506	4.72514	3.48707e-05	0.0112167	2.25311	ENSG00000127252	PLAAT1	0.937883	-0.312938	2.68107	0.0110143	0.999906	-4.26564	ENSG00000138688	BLTP1	0.444927	7.08441	5.81438	1.24138e-06	0.000405806	5.37198	ENSG00000256616	ADGRA3P1	1.17678	0.0186603	5.80829	1.26485e-06	0.000398963	4.66628	ENSG00000235770	LINC00607	-0.77605	-0.351085	-2.94292	0.00566651	0.999594	-4.23879
ENSG00000243836	WDR86-AS1	1.05462	0.578716	4.18313	0.000176704	0.0559993	0.468274	ENSG00000148057	IDNK	-0.41823	3.37958	-4.72492	3.4894e-05	0.0112167	2.26274	ENSG00000175264	CHST1	-0.976679	1.33917	-2.67893	0.0110729	0.999906	-4.13195	ENSG00000178031	ADAMTSL1	1.33954	4.13043	5.80066	1.29487e-06	0.000416235	5.34038	ENSG00000112655	PTK7	1.17914	3.89675	5.80546	1.27592e-06	0.000398963	5.35493	ENSG00000117560	FASLG	-0.931933	-0.911451	-2.9427	0.00566972	0.999594	-4.30026
ENSG00000103226	NOMO3	-0.347277	3.01564	-4.18235	0.000177112	0.0559993	0.790558	ENSG00000138443	ABI2	0.392857	5.21429	4.71525	3.59313e-05	0.0113608	2.21737	ENSG00000203546		0.539915	1.03228	2.66479	0.0114675	0.999906	-4.14906	ENSG00000085511	MAP3K4	0.291879	5.1665	5.79011	1.3376e-06	0.000419297	5.29608	ENSG00000175356	SCUBE2	-0.589262	5.81497	-5.79979	1.29837e-06	0.000398963	5.30485	ENSG00000213085	CFAP45	0.671513	-0.170342	2.93058	0.00585061	0.999594	-4.21182
ENSG00000231074	HCG18	0.353237	4.70036	4.13974	0.000200818	0.0599897	0.625806	ENSG00000073921	PICALM	-0.295802	8.60258	-4.70057	3.75639e-05	0.0115828	2.19905	ENSG00000021645	NRXN3	0.740893	1.81248	2.66267	0.0115277	0.999906	-4.03595	ENSG00000186314	PRELID2	0.598092	2.5508	5.78762	1.34787e-06	0.000419297	5.20038	ENSG00000065325	GLP2R	-0.709774	3.3421	-5.79936	1.30006e-06	0.000398963	5.33117	ENSG00000100583	SAMD15	0.833407	-0.800433	2.92997	0.0058599	0.999594	-4.28301
ENSG00000136842	TMOD1	0.619672	2.93355	4.13617	0.000202939	0.0599897	0.668244	ENSG00000110315	RNF141	-0.37939	6.46333	-4.6982	3.78347e-05	0.0115828	2.16651	ENSG00000169715	MT1E	0.593381	3.54447	2.65836	0.0116511	0.999906	-3.71033	ENSG00000165609	NUDT5	-0.426587	5.82682	-5.77852	1.38609e-06	0.000424342	5.25544	ENSG00000100568	VTI1B	-0.454479	7.38988	-5.79858	1.30319e-06	0.000398963	5.318	ENSG00000249379	GCLC-AS1	0.834751	0.777506	2.92653	0.00591228	0.999594	-4.07736
ENSG00000135749	PCNX2	0.393927	3.82619	4.13582	0.00020315	0.0599897	0.656937	ENSG00000175356	SCUBE2	-0.475552	5.81497	-4.68883	3.89222e-05	0.0115983	2.13701	ENSG00000100116	GCAT	0.412753	2.37922	2.64641	0.0119997	0.999906	-3.94054	ENSG00000288694		1.41528	-1.11227	5.77143	1.41666e-06	0.000426925	3.82456	ENSG00000136319	TTC5	0.45981	3.46963	5.78977	1.33896e-06	0.000403505	5.30437	ENSG00000227908	IL6ST-DT	0.851648	-1.34068	2.92026	0.00600898	0.999594	-4.33116
ENSG00000039537	C6	1.15609	4.86135	4.13408	0.000204192	0.0599897	0.61161	ENSG00000138767	CNOT6L	0.367729	5.46962	4.68742	3.90881e-05	0.0115983	2.13342	ENSG00000027644	INSRR	-0.898222	-0.286384	-2.64447	0.0120574	0.999906	-4.32452	ENSG00000259687	LINC01220	-0.923614	-0.474238	-5.75776	1.47751e-06	0.0004299	4.16512	ENSG00000198848	CES1	-1.35538	8.83023	-5.78473	1.35987e-06	0.000403505	5.29453	ENSG00000274414		0.947836	0.516392	2.90419	0.00626338	0.999594	-4.14202
ENSG00000289299		-0.778399	3.31061	-4.12201	0.000211572	0.0599897	0.628649	ENSG00000115677	HDLBP	-0.282795	9.42312	-4.66847	4.13932e-05	0.0118651	2.1094	ENSG00000123843	C4BPB	1.39659	-0.938992	2.63887	0.0122246	0.999906	-4.34059	ENSG00000256043	CTSO	0.423413	5.94392	5.75739	1.47918e-06	0.0004299	5.19382	ENSG00000250222	TRIM7-AS2	-0.809988	0.0518704	-5.76687	1.43668e-06	0.000419838	4.51786	ENSG00000168005	SPINDOC	-0.379079	3.26169	-2.87753	0.00670802	0.999594	-3.59144
ENSG00000009694	TENM1	0.566162	4.00833	4.12142	0.000211937	0.0599897	0.61151	ENSG00000120688	WBP4	-0.237608	5.04781	-4.66621	4.16775e-05	0.0118651	2.07793	ENSG00000178075	GRAMD1C	-0.565878	1.60988	-2.62632	0.0126076	0.999906	-4.10964	ENSG00000114473	IQCG	-0.368919	4.31998	-5.75427	1.49341e-06	0.0004299	5.20518	ENSG00000178425	NT5DC1	-0.336558	5.25406	-5.75295	1.4995e-06	0.000427613	5.16764	ENSG00000171621	SPSB1	0.444439	6.29015	2.87311	0.00678447	0.999594	-3.15814
ENSG00000149970	CNKSR2	0.703609	1.91787	4.12047	0.000212532	0.0599897	0.568073	ENSG00000134779	TPGS2	-0.408304	6.56292	-4.65906	4.25879e-05	0.0118651	2.05617	ENSG00000291065		-0.627228	0.509758	-2.61565	0.012942	0.999906	-4.24943	ENSG00000176225	RTTN	0.505814	3.33308	5.74378	1.54241e-06	0.000437478	5.15359	ENSG00000112851	ERBIN	0.376721	6.27687	5.74752	1.52475e-06	0.000427613	5.14824	ENSG00000141255	SPATA22	0.884443	-0.277876	2.87078	0.00682503	0.999594	-4.24578
ENSG00000122420	PTGFR	0.742086	4.69596	4.10831	0.000220267	0.0599897	0.547425	ENSG00000231312	MAP4K3-DT	-0.547176	4.6358	-4.64853	4.39637e-05	0.0118651	2.04058	ENSG00000164695	CHMP4C	-0.891623	-0.552994	-2.60798	0.0131873	0.999906	-4.33821	ENSG00000068323	TFE3	-0.475312	7.48896	-5.72881	1.61504e-06	0.000451438	5.12577	ENSG00000231290	APCDD1L-DT	1.47215	-0.254905	5.74519	1.53573e-06	0.000427613	4.48755	ENSG00000165934	CPSF2	-0.188824	5.70902	-2.86365	0.00695088	0.999594	-3.15718
ENSG00000138688	BLTP1	0.326876	7.08441	4.10822	0.000220325	0.0599897	0.525547	ENSG00000164879	CA3	1.80081	4.19506	4.64804	4.40292e-05	0.0118651	2.05397	ENSG00000230787	PSAT1P3	-0.679223	0.179973	-2.60128	0.0134053	0.999906	-4.29201	ENSG00000213585	VDAC1	-0.513412	6.80776	-5.71181	1.70173e-06	0.000452367	5.06616	ENSG00000058091	CDK14	0.4294	5.11106	5.74059	1.55759e-06	0.000427613	5.13355	ENSG00000096060	FKBP5	0.860587	7.66395	2.85266	0.00714908	0.999594	-3.28205
ENSG00000155368	DBI	-0.78295	7.90092	-4.10743	0.000220836	0.0599897	0.545632	ENSG00000141424	SLC39A6	-0.263404	6.11114	-4.64455	4.44967e-05	0.0118651	2.00888	ENSG00000166780	BMERB1	0.231306	5.15452	2.59939	0.0134672	0.999906	-3.48273	ENSG00000188994	ZNF292	0.528043	5.1482	5.70939	1.71448e-06	0.000452367	5.06095	ENSG00000004776	HSPB6	-0.875376	8.75742	-5.73564	1.58148e-06	0.000427613	5.14995	ENSG00000230658	KLHL7-DT	0.569476	0.427958	2.85139	0.00717244	0.999594	-4.15416
ENSG00000013561	RNF14	-0.239971	6.37416	-4.10123	0.000224899	0.0602448	0.491495	ENSG00000158560	DYNC1I1	-0.500593	1.94679	-4.63953	4.51763e-05	0.0118651	1.89908	ENSG00000145736	GTF2H2	-0.45474	1.01978	-2.5961	0.0135758	0.999906	-4.19141	ENSG00000066933	MYO9A	0.584846	5.50734	5.70751	1.72439e-06	0.000452367	5.05032	ENSG00000197093	GAL3ST4	0.707279	2.94821	5.72802	1.61899e-06	0.000427613	5.10707	ENSG00000162676	GFI1	-0.775287	-0.230523	-2.84407	0.00730774	0.999594	-4.25743
ENSG00000225969	BICDL3P	-1.1462	-0.83877	-4.08299	0.000237267	0.0624431	-0.0911739	ENSG00000164040	PGRMC2	-0.401628	7.73257	-4.63707	4.55126e-05	0.0118651	2.01324	ENSG00000270917		0.702469	-1.49198	2.59527	0.0136032	0.999906	-4.39957	ENSG00000106571	GLI3	0.695398	4.96458	5.70311	1.74789e-06	0.000452367	5.04627	ENSG00000106772	PRUNE2	1.3464	3.92373	5.72142	1.6522e-06	0.000427613	5.11	ENSG00000196616	ADH1B	0.699452	11.0175	2.84268	0.00733366	0.999594	-3.6608
ENSG00000120256	LRP11	0.472392	1.75073	4.07708	0.000241416	0.0624431	0.443882	ENSG00000143164	DCAF6	-0.226162	6.79243	-4.63699	4.55237e-05	0.0118651	1.99686	ENSG00000135632	SMYD5	0.211492	4.51713	2.58667	0.0138915	0.999906	-3.56969	ENSG00000132840	BHMT2	-0.718514	7.18921	-5.69256	1.80552e-06	0.000452367	5.01682	ENSG00000071054	MAP4K4	0.391947	7.7161	5.72092	1.65472e-06	0.000427613	5.09546	ENSG00000180573	H2AC6	-0.534999	4.39123	-2.84164	0.00735316	0.999594	-3.34204
ENSG00000166225	FRS2	0.30588	5.1181	4.06513	0.000250022	0.0624431	0.404166	ENSG00000175221	MED16	-0.436204	6.1667	-4.63143	4.62941e-05	0.011905	1.97283	ENSG00000285280		0.586134	-0.604558	2.58573	0.0139234	0.999906	-4.34439	ENSG00000123636	BAZ2B	0.509332	5.55164	5.68551	1.84513e-06	0.000452367	4.9846	ENSG00000163710	PCOLCE2	-0.832086	7.98063	-5.71878	1.66567e-06	0.000427613	5.0925	ENSG00000235875	ARHGEF7-AS2	0.752	0.0167671	2.83498	0.00747913	0.999594	-4.21733
ENSG00000265808	SEC22B	-0.237121	6.67701	-4.06433	0.000250603	0.0624431	0.396033	ENSG00000113558	SKP1	-0.252429	4.99228	-4.61632	4.84541e-05	0.0122965	1.93775	ENSG00000105700	KXD1	0.210847	5.8103	2.58436	0.01397	0.999906	-3.46946	ENSG00000139211	AMIGO2	-0.552122	4.68109	-5.68467	1.8499e-06	0.000452367	4.99677	ENSG00000165526	RPUSD4	-0.334372	4.89795	-5.71237	1.69883e-06	0.000427613	5.0584	ENSG00000288694		1.00556	-1.11227	2.83412	0.00749555	0.999594	-4.32664
ENSG00000074410	CA12	0.889128	4.32667	4.06268	0.000251816	0.0624431	0.446072	ENSG00000085511	MAP3K4	0.248255	5.1665	4.60966	4.94373e-05	0.0123029	1.91909	ENSG00000082684	SEMA5B	-0.958828	1.73038	-2.58306	0.0140143	0.999906	-4.10438	ENSG00000181019	NQO1	-1.16903	7.80887	-5.68036	1.87455e-06	0.000452367	4.989	ENSG00000138767	CNOT6L	0.448402	5.46962	5.70667	1.72888e-06	0.000427613	5.02956	ENSG00000289135		0.585596	0.857245	2.83301	0.00751677	0.999594	-4.11632
ENSG00000174197	MGA	0.330319	5.27722	4.06172	0.000252531	0.0624431	0.388498	ENSG00000272072		1.25457	-0.794757	4.60753	4.97553e-05	0.0123029	0.932506	ENSG00000231856		0.40395	1.90332	2.57677	0.0142303	0.999906	-4.05469	ENSG00000124743	KLHL31	-1.07066	5.80863	-5.67364	1.9137e-06	0.000452367	4.9561	ENSG00000143341	HMCN1	1.21689	6.13143	5.70658	1.72934e-06	0.000427613	5.03171	ENSG00000243466	IGKV1-5	-1.82118	0.22073	-2.83165	0.00754294	0.999594	-4.16276
ENSG00000248925	PDCD6-DT	-0.600785	0.132069	-4.05423	0.000258124	0.0630183	0.15623	ENSG00000156162	DPY19L4	0.362945	5.09657	4.60176	5.06291e-05	0.0123606	1.89748	ENSG00000236961		0.970195	-1.28272	2.57519	0.014285	0.999906	-4.37873	ENSG00000181827	RFX7	0.494951	4.29756	5.66885	1.94213e-06	0.000452367	4.95702	ENSG00000170485	NPAS2	0.706666	1.99872	5.69959	1.76694e-06	0.000427785	4.94494	ENSG00000286373		0.657582	-0.0585576	2.82505	0.00767072	0.999594	-4.23604
ENSG00000104131	EIF3J	-0.220943	5.98305	-4.0492	0.000261958	0.0630864	0.342099	ENSG00000128512	DOCK4	0.563167	5.23612	4.59477	5.17065e-05	0.0124574	1.87772	ENSG00000128272	ATF4	0.254663	8.64543	2.57214	0.0143913	0.999906	-3.67405	ENSG00000054267	ARID4B	0.423837	5.5256	5.65876	2.00333e-06	0.000452367	4.90519	ENSG00000023516	AKAP11	0.492576	6.31015	5.69822	1.7744e-06	0.000427785	5.00294	ENSG00000111012	CYP27B1	-1.40403	-1.12556	-2.82294	0.00771199	0.999594	-4.32133
ENSG00000168427	KLHL30	-0.716707	4.2068	-4.04532	0.000264945	0.0630864	0.380557	ENSG00000111860	CEP85L	0.445331	3.40615	4.59088	5.23174e-05	0.0124574	1.88972	ENSG00000171843	MLLT3	-0.321409	3.74236	-2.57127	0.0144219	0.999906	-3.73432	ENSG00000101974	ATP11C	0.367426	5.33851	5.65473	2.02832e-06	0.000452367	4.89531	ENSG00000246705	H2AJ	-0.561893	6.78291	-5.68902	1.82532e-06	0.000434628	4.98304	ENSG00000131943	C19orf12	0.401715	7.18646	2.8223	0.00772457	0.999594	-3.27419
ENSG00000151116	UEVLD	-0.19919	5.20961	-4.03642	0.000271933	0.0638802	0.319331	ENSG00000119280	C1orf198	-0.579028	7.63879	-4.58485	5.3277e-05	0.0125311	1.86666	ENSG00000172977	KAT5	0.169065	4.36669	2.5671	0.0145688	0.999906	-3.61102	ENSG00000130032	PRRG3	1.16866	3.55237	5.65435	2.03064e-06	0.000452367	4.89831	ENSG00000168502	MTCL1	1.69244	2.20922	5.67295	1.91776e-06	0.000442537	4.86294	ENSG00000175575	PAAF1	0.260455	4.86418	2.81326	0.00790404	0.999594	-3.2826
ENSG00000197882	OR7E13P	0.974033	-1.22519	4.03018	0.000276938	0.0638802	-0.306111	ENSG00000107949	BCCIP	-0.278806	5.13404	-4.56877	5.59198e-05	0.0129251	1.80045	ENSG00000163214	DHX57	0.186894	4.41696	2.5598	0.0148288	0.999906	-3.6088	ENSG00000140287	HDC	0.86759	3.35286	5.6512	2.05043e-06	0.000452367	4.89364	ENSG00000023734	STRAP	-0.349408	6.89103	-5.66957	1.93782e-06	0.000442537	4.92849	ENSG00000276571		0.675464	-0.963731	2.81142	0.00794094	0.999594	-4.31636
ENSG00000185664	PMEL	1.25249	0.661223	4.02642	0.000280002	0.0638802	0.253433	ENSG00000122741	DCAF10	0.200007	5.385	4.56548	5.64773e-05	0.0129251	1.78749	ENSG00000262655	SPON1	0.406645	6.95243	2.54762	0.0152726	0.999906	-3.5558	ENSG00000164920	OSR2	0.96441	4.49509	5.6493	2.06247e-06	0.000452367	4.89969	ENSG00000119729	RHOQ	-0.580748	8.4173	-5.66741	1.95072e-06	0.000442537	4.94822	ENSG00000133794	BMAL1	-0.520419	3.35182	-2.79813	0.00821317	0.999594	-3.61054
ENSG00000103316	CRYM	1.07712	-0.112135	4.02456	0.000281527	0.0638802	-0.0768218	ENSG00000128923	MINDY2	0.378509	5.2459	4.56196	5.70789e-05	0.0129251	1.78223	ENSG00000119772	DNMT3A	-0.284174	5.23885	-2.53552	0.0157253	0.999906	-3.54789	ENSG00000153993	SEMA3D	1.39846	3.60624	5.64578	2.08493e-06	0.000452367	4.88001	ENSG00000140937	CDH11	0.918253	5.30095	5.66306	1.977e-06	0.000442537	4.90398	ENSG00000259953	LINC02977	-0.477318	2.22141	-2.79704	0.00823591	0.999594	-3.87987
ENSG00000091831	ESR1	0.462211	4.45534	4.02017	0.000285162	0.0639526	0.314521	ENSG00000129315	CCNT1	0.294012	5.2027	4.55875	5.76325e-05	0.0129251	1.77232	ENSG00000171295	ZNF440	-0.231957	4.00746	-2.52929	0.0159633	0.999906	-3.70836	ENSG00000171988	JMJD1C	0.463981	6.21158	5.64266	2.10499e-06	0.000452367	4.85715	ENSG00000144868	TMEM108	2.06683	0.791402	5.66091	1.9901e-06	0.000442537	4.43555	ENSG00000214654	B3GALT9	0.375375	2.42561	2.79431	0.00829291	0.999594	-3.83895
ENSG00000100350	FOXRED2	0.354286	4.24791	4.00465	0.00029838	0.0661476	0.277044	ENSG00000242173	ARHGDIG	-1.41774	1.42761	-4.55157	5.88919e-05	0.0130557	1.63988	ENSG00000130037	KCNA5	-1.03115	-0.593565	-2.52757	0.0160294	0.999906	-4.35277	ENSG00000112419	PHACTR2	0.406206	5.91159	5.64144	2.11292e-06	0.000452367	4.8529	ENSG00000128699	ORMDL1	-0.3628	5.92309	-5.65992	1.9962e-06	0.000442537	4.88617	ENSG00000245552	LNCRNA-IUR	0.520794	1.35128	2.79261	0.00832885	0.999594	-4.04513
ENSG00000186480	INSIG1	-0.679053	6.64764	-3.99782	0.000304376	0.0663607	0.214384	ENSG00000100347	SAMM50	-0.359594	6.03324	-4.54333	6.03703e-05	0.0130901	1.7217	ENSG00000078114	NEBL	-0.614264	2.98109	-2.5263	0.0160787	0.999906	-3.91534	ENSG00000006042	TMEM98	0.563975	4.74191	5.641	2.11575e-06	0.000452367	4.86812	ENSG00000181450	ZNF678	0.599513	2.69414	5.65262	2.04149e-06	0.000447434	4.86271	ENSG00000255669		1.14808	-1.51061	2.77234	0.00876626	0.999594	-4.3683
ENSG00000163606	CD200R1	0.669741	2.14265	3.99244	0.000309187	0.0663607	0.27393	ENSG00000070010	UFD1	-0.326606	5.64709	-4.54314	6.04042e-05	0.0130901	1.72054	ENSG00000272416		-0.62516	-0.387621	-2.52614	0.016085	0.999906	-4.34728	ENSG00000088756	ARHGAP28	0.58078	4.32816	5.64014	2.12136e-06	0.000452367	4.87236	ENSG00000148688	RPP30	-0.267766	4.67318	-5.63342	2.16567e-06	0.000469317	4.83128	ENSG00000146476	ARMT1	-0.209412	5.03048	-2.76101	0.00902012	0.999594	-3.30875
ENSG00000009413	REV3L	0.395053	6.09362	3.99192	0.000309662	0.0663607	0.190473	ENSG00000085224	ATRX	0.344427	6.46526	4.53484	6.19306e-05	0.0132328	1.70321	ENSG00000181904	C5orf24	-0.243585	5.8426	-2.52209	0.0162425	0.999906	-3.53388	ENSG00000151835	SACS	0.646625	4.46506	5.63629	2.14667e-06	0.000452367	4.86037	ENSG00000157637	SLC38A10	-0.468784	7.70317	-5.62102	2.24983e-06	0.000475344	4.80187	ENSG00000135407	AVIL	-0.465658	3.19626	-2.74966	0.0092812	0.999594	-3.69449
ENSG00000168214	RBPJ	0.269068	7.00248	3.98182	0.000318908	0.0673264	0.180136	ENSG00000140396	NCOA2	0.388233	5.63997	4.53149	6.25583e-05	0.0132328	1.68968	ENSG00000166387	PPFIBP2	0.310655	4.99864	2.51311	0.0165968	0.999906	-3.57564	ENSG00000144566	RAB5A	-0.205598	6.15727	-5.6357	2.15053e-06	0.000452367	4.83498	ENSG00000109738	GLRB	-0.494422	3.29537	-5.62039	2.2542e-06	0.000475344	4.81118	ENSG00000181392	SYNE4	0.493524	-0.167238	2.74857	0.0093067	0.999594	-4.2659
ENSG00000104763	ASAH1	-0.536533	9.29349	-3.97941	0.000321151	0.0673264	0.239317	ENSG00000081026	MAGI3	0.392522	4.08041	4.51942	6.48687e-05	0.0132328	1.69593	ENSG00000113262	GRM6	-0.769488	-0.574554	-2.50465	0.0169369	0.999906	-4.36272	ENSG00000006459	KDM7A	0.460862	5.56588	5.63357	2.16471e-06	0.000452367	4.82995	ENSG00000171316	CHD7	0.494761	4.41117	5.61849	2.26741e-06	0.000475344	4.80044	ENSG00000227141		0.889514	0.796532	2.74314	0.00943419	0.999594	-4.14627
ENSG00000259687	LINC01220	-0.648156	-0.474238	-3.97497	0.000325336	0.0674706	-0.152934	ENSG00000154277	UCHL1	-0.982578	6.40214	-4.51939	6.48749e-05	0.0132328	1.66427	ENSG00000118298	CA14	-0.655374	-0.265518	-2.50384	0.0169698	0.999906	-4.34861	ENSG00000174718	RESF1	0.485742	5.69734	5.63109	2.18127e-06	0.000452367	4.82273	ENSG00000083642	PDS5B	0.418159	5.31439	5.59717	2.42106e-06	0.000499212	4.70741	ENSG00000009780	FAM76A	0.302329	4.76627	2.74185	0.00946494	0.999594	-3.37134
ENSG00000151632	AKR1C2	-0.711314	9.23912	-3.97012	0.000329961	0.0677017	0.214913	ENSG00000185561	TLCD2	-0.7395	7.18958	-4.5184	6.50681e-05	0.0132328	1.67354	ENSG00000197977	ELOVL2	-0.668173	1.11841	-2.49828	0.0171973	0.999906	-4.18839	ENSG00000107290	SETX	0.317541	6.64752	5.62579	2.21707e-06	0.000454901	4.81139	ENSG00000177697	CD151	-0.705096	8.85296	-5.59557	2.43303e-06	0.000499212	4.74298	ENSG00000172977	KAT5	0.176424	4.36669	2.73591	0.00960681	0.999594	-3.43714
ENSG00000132561	MATN2	0.373546	7.02768	3.96599	0.000333949	0.0677988	0.140569	ENSG00000272084		-0.622885	-0.443192	-4.51679	6.53839e-05	0.0132328	0.888611	ENSG00000246174	KCTD21-AS1	0.335931	1.65348	2.49563	0.017307	0.999906	-4.12049	ENSG00000179562	GCC1	-0.302377	4.69574	-5.61232	2.31085e-06	0.000462736	4.78446	ENSG00000144369	FAM171B	0.915701	3.06436	5.58304	2.52858e-06	0.000507165	4.69414	ENSG00000197935	ZNF311	0.443283	1.56727	2.73327	0.00967059	0.999594	-4.03475
ENSG00000112234	FBXL4	0.247983	5.06928	3.95704	0.000342751	0.0688608	0.112249	ENSG00000164111	ANXA5	-0.473534	9.82506	-4.51434	6.58654e-05	0.0132328	1.68468	ENSG00000091879	ANGPT2	-0.692211	3.99575	-2.49418	0.017367	0.999906	-3.76535	ENSG00000099960	SLC7A4	-1.60246	0.737591	-5.61149	2.3168e-06	0.000462736	4.30293	ENSG00000116132	PRRX1	0.777633	7.88402	5.5817	2.53903e-06	0.000507165	4.68969	ENSG00000116285	ERRFI1	0.71932	6.27993	2.72688	0.00982648	0.999594	-3.30965
ENSG00000140284	SLC27A2	1.26231	-0.944709	3.94957	0.000350272	0.0696463	-0.355304	ENSG00000089902	RCOR1	0.326341	5.30899	4.50356	6.80346e-05	0.0135086	1.61475	ENSG00000050767	COL23A1	-0.695669	0.641991	-2.49262	0.0174316	0.999906	-4.26272	ENSG00000167315	ACAA2	-0.569927	7.40961	-5.61002	2.32724e-06	0.000462736	4.77655	ENSG00000170634	ACYP2	-0.552714	4.17534	-5.5764	2.58071e-06	0.000507165	4.68031	ENSG00000136960	ENPP2	0.433811	8.30169	2.72553	0.00985961	0.999594	-3.47715
ENSG00000141965	FEM1A	0.364136	1.17705	3.94522	0.000354729	0.0698129	0.0606501	ENSG00000288558	DUS4L-BCAP29	-0.414074	3.71201	-4.50061	6.86392e-05	0.0135086	1.64816	ENSG00000169249	ZRSR2	0.224749	4.55164	2.48207	0.0178767	0.999906	-3.66087	ENSG00000003096	KLHL13	0.849049	2.18743	5.60661	2.35178e-06	0.00046283	4.63889	ENSG00000138443	ABI2	0.463533	5.21429	5.57319	2.60637e-06	0.000507165	4.63961	ENSG00000258725	PRC1-AS1	0.856843	-1.3477	2.72243	0.00993641	0.999594	-4.36625
ENSG00000136783	NIPSNAP3A	-0.263437	5.3529	-3.93867	0.000361545	0.0699367	0.0487377	ENSG00000079785	DDX1	-0.239736	7.06586	-4.48974	7.09151e-05	0.0135375	1.58801	ENSG00000125148	MT2A	0.738823	5.13671	2.48198	0.0178805	0.999906	-3.60241	ENSG00000196715	VKORC1L1	-0.610303	8.48298	-5.59975	2.40195e-06	0.00046283	4.75765	ENSG00000132840	BHMT2	-0.742696	7.18921	-5.56901	2.64003e-06	0.000507165	4.63714	ENSG00000173918	C1QTNF1	0.486937	7.63474	2.71878	0.0100276	0.999594	-3.41425
ENSG00000114867	EIF4G1	-0.259759	8.59277	-3.93192	0.000368695	0.0699367	0.0961813	ENSG00000103512	NOMO1	-0.39006	5.51034	-4.48015	7.29855e-05	0.0135375	1.54407	ENSG00000171385	KCND3	0.558143	4.29443	2.47324	0.0182568	0.999906	-3.6926	ENSG00000143797	MBOAT2	0.636589	3.72864	5.59607	2.42926e-06	0.00046283	4.74607	ENSG00000270006	C16orf95-DT	-1.05935	0.603077	-5.56555	2.66826e-06	0.000507165	4.22988	ENSG00000286760		0.449346	1.60813	2.71252	0.0101855	0.999594	-4.03636
ENSG00000087263	OGFOD1	-0.221423	4.89196	-3.93102	0.000369662	0.0699367	0.0440694	ENSG00000078967	UBE2D4	-0.340656	4.97476	-4.47662	7.37613e-05	0.0135375	1.54386	ENSG00000146469	VIP	-0.631246	0.696521	-2.46631	0.0185605	0.999906	-4.26459	ENSG00000122420	PTGFR	0.972465	4.69596	5.5953	2.43501e-06	0.00046283	4.73919	ENSG00000263004	AKAP1-DT	-0.645884	1.94194	-5.56446	2.6772e-06	0.000507165	4.54591	ENSG00000227473	TSSK5P	-0.842908	-1.35414	-2.70595	0.0103535	0.999594	-4.36811
ENSG00000164117	FBXO8	-0.170175	4.80901	-3.92989	0.000370877	0.0699367	0.0476387	ENSG00000119487	MAPKAP1	-0.306754	6.60774	-4.47501	7.41193e-05	0.0135375	1.53787	ENSG00000008735	MAPK8IP2	0.555736	0.859106	2.4626	0.0187249	0.999906	-4.24296	ENSG00000154277	UCHL1	-1.14965	6.40214	-5.59361	2.44769e-06	0.00046283	4.72011	ENSG00000198624	CCDC69	-0.683119	8.69123	-5.56386	2.68216e-06	0.000507165	4.64821	ENSG00000172828	CES3	0.699095	1.5025	2.70568	0.0103605	0.999594	-4.05816
ENSG00000233429	HOTAIRM1	-0.308542	3.22304	-3.92747	0.000373489	0.0699367	0.119458	ENSG00000099365	STX1B	-0.537597	2.87463	-4.47427	7.42836e-05	0.0135375	1.56311	ENSG00000228653	HNRNPCP7	-0.491458	0.398308	-2.45971	0.0188538	0.999906	-4.29053	ENSG00000023909	GCLM	-0.481442	5.05333	-5.57983	2.55369e-06	0.000478184	4.68073	ENSG00000111275	ALDH2	-0.637216	10.0809	-5.55902	2.72237e-06	0.00050977	4.6398	ENSG00000286757		0.711034	-0.0552138	2.70557	0.0103633	0.999594	-4.26612
ENSG00000196839	ADA	0.326883	4.42962	3.92016	0.000381487	0.0701019	0.037754	ENSG00000114331	ACAP2	0.326033	6.18347	4.4728	7.46111e-05	0.0135375	1.52444	ENSG00000100889	PCK2	0.576633	5.21515	2.4582	0.0189215	0.999906	-3.61749	ENSG00000100439	ABHD4	-0.429012	6.26034	-5.57536	2.58897e-06	0.000480129	4.65832	ENSG00000136542	GALNT5	2.05105	0.580072	5.55191	2.78257e-06	0.000513956	4.26466	ENSG00000165698	SPACA9	0.376605	3.15309	2.7033	0.0104221	0.999594	-3.7421
ENSG00000177463	NR2C2	0.758785	2.81082	3.92002	0.00038164	0.0701019	0.104879	ENSG00000066933	MYO9A	0.48544	5.50734	4.46826	7.5635e-05	0.0135375	1.51469	ENSG00000181396	OGFOD3	0.207703	4.90257	2.45791	0.0189345	0.999906	-3.63616	ENSG00000162368	CMPK1	-0.303253	7.93369	-5.56733	2.65372e-06	0.00048745	4.65867	ENSG00000112378	PERP	-0.644093	5.97612	-5.55011	2.79802e-06	0.000513956	4.56237	ENSG00000188177	ZC3H6	0.31695	5.11575	2.70302	0.0104294	0.999594	-3.36728
ENSG00000173530	TNFRSF10D	-0.4026	3.76745	-3.91189	0.000390734	0.0707325	0.0604124	ENSG00000101752	MIB1	0.344433	5.7786	4.46749	7.58087e-05	0.0135375	1.50858	ENSG00000183763	TRAIP	0.458532	1.43139	2.44989	0.0192979	0.999906	-4.19484	ENSG00000187837	H1-2	-0.970454	4.20979	-5.56157	2.70113e-06	0.000487871	4.64582	ENSG00000114331	ACAP2	0.403837	6.18347	5.53862	2.89864e-06	0.000525744	4.52918	ENSG00000273650		0.66262	1.26709	2.70124	0.0104759	0.999594	-4.11656
ENSG00000135837	CEP350	0.317735	5.71008	3.90561	0.000397917	0.0707325	-0.0436815	ENSG00000272777		-0.523258	1.0184	-4.46658	7.60158e-05	0.0135375	1.30186	ENSG00000267575	LINC02987	-0.348178	2.23904	-2.44909	0.0193346	0.999906	-4.07719	ENSG00000140563	MCTP2	0.95878	1.3111	5.56091	2.7066e-06	0.000487871	4.3255	ENSG00000233968		1.38779	-0.706356	5.52465	3.02582e-06	0.000525744	3.62246	ENSG00000223923	TNS1-AS1	0.680242	0.431787	2.69749	0.010574	0.999594	-4.20399
ENSG00000134470	IL15RA	0.382964	4.29641	3.90089	0.000403385	0.0707325	0.0036579	ENSG00000108510	MED13	0.324613	6.16628	4.46252	7.6948e-05	0.0135375	1.4954	ENSG00000137166	FOXP4	0.358118	5.7961	2.43725	0.0198842	0.999906	-3.61373	ENSG00000154328	NEIL2	-0.532877	5.18116	-5.55023	2.79694e-06	0.000497107	4.59082	ENSG00000101557	USP14	-0.294089	6.5875	-5.52144	3.0558e-06	0.000525744	4.48449	ENSG00000226200	SGMS1-AS1	0.322765	3.20826	2.69572	0.0106206	0.999594	-3.72747
ENSG00000181450	ZNF678	0.403716	2.69414	3.89616	0.00040895	0.0707325	0.0428694	ENSG00000106305	AIMP2	-0.39268	3.32521	-4.46137	7.72123e-05	0.0135375	1.54026	ENSG00000091181	IL5RA	-0.929013	-1.21531	-2.43538	0.0199722	0.999906	-4.4071	ENSG00000157637	SLC38A10	-0.432377	7.70317	-5.54748	2.82071e-06	0.000497107	4.59741	ENSG00000169071	ROR2	2.19311	0.972293	5.51898	3.07898e-06	0.000525744	4.16282	ENSG00000135763	URB2	-0.378803	3.39723	-2.69287	0.0106963	0.999594	-3.68893
ENSG00000197165	SULT1A2	-0.877217	2.10441	-3.89586	0.000409304	0.0707325	0.0389003	ENSG00000125414	MYH2	-1.09126	0.0396747	-4.45815	7.79605e-05	0.0135375	1.06139	ENSG00000141255	SPATA22	0.755875	-0.277876	2.43344	0.0200639	0.999906	-4.34981	ENSG00000143341	HMCN1	1.11266	6.13143	5.54582	2.83517e-06	0.000497107	4.57557	ENSG00000123240	OPTN	-0.460724	8.09304	-5.51702	3.09765e-06	0.000525744	4.50226	ENSG00000170522	ELOVL6	-1.5408	4.58879	-2.68079	0.011022	0.999594	-3.4708
ENSG00000117643	MAN1C1	0.445259	5.02238	3.89048	0.000415717	0.0707325	-0.0608854	ENSG00000049130	KITLG	0.675274	5.3139	4.45419	7.88919e-05	0.0135375	1.48182	ENSG00000272777		0.404401	1.0184	2.43037	0.0202098	0.999906	-4.23164	ENSG00000081019	RSBN1	0.345985	4.59535	5.54232	2.8658e-06	0.000497107	4.58204	ENSG00000146247	PHIP	0.461388	5.77153	5.51446	3.12207e-06	0.000525744	4.45672	ENSG00000251141	MRPS30-DT	0.464357	1.22817	2.68046	0.0110311	0.999594	-4.11763
ENSG00000196227	FAM217B	0.364679	3.86947	3.88886	0.000417676	0.0707325	-0.005671	ENSG00000277879		-0.757554	2.5968	-4.45091	7.96698e-05	0.0135375	1.49054	ENSG00000173530	TNFRSF10D	-0.361474	3.76745	-2.42916	0.0202676	0.999906	-3.84106	ENSG00000072778	ACADVL	-0.462934	9.27345	-5.53936	2.89207e-06	0.000497107	4.58342	ENSG00000089006	SNX5	-0.296103	7.12214	-5.50225	3.24154e-06	0.000525744	4.43902	ENSG00000147789	ZNF7	0.193975	4.96253	2.67943	0.0110592	0.999594	-3.3998
ENSG00000100678	SLC8A3	1.01635	-0.242938	3.88578	0.000421417	0.0707325	-0.341204	ENSG00000203485	INF2	-0.346306	8.16242	-4.44641	8.07522e-05	0.0135375	1.48793	ENSG00000125810	CD93	-0.445707	8.0247	-2.42869	0.0202902	0.999906	-3.72899	ENSG00000167191	GPRC5B	0.561549	6.34383	5.53707	2.91249e-06	0.000497107	4.54764	ENSG00000134463	ECHDC3	-0.941136	6.11061	-5.50198	3.24425e-06	0.000525744	4.42289	ENSG00000182902	SLC25A18	0.597066	3.33837	2.67745	0.0111134	0.999594	-3.73006
ENSG00000103035	PSMD7	-0.287832	5.69563	-3.88358	0.000424094	0.0707325	-0.10745	ENSG00000136381	IREB2	0.275734	6.30812	4.44182	8.18691e-05	0.0135375	1.43914	ENSG00000256433		-0.541379	0.293863	-2.42847	0.0203003	0.999906	-4.31428	ENSG00000150756	ATPSCKMT	-0.446485	4.30548	-5.52925	2.98332e-06	0.000500642	4.54963	ENSG00000164932	CTHRC1	1.63268	5.00186	5.50193	3.24475e-06	0.000525744	4.45021	ENSG00000277969		-0.475535	1.46015	-2.67618	0.0111486	0.999594	-4.07642
ENSG00000116750	UCHL5	-0.167466	4.90894	-3.88315	0.000424624	0.0707325	-0.0826269	ENSG00000245685	FRG1-DT	-1.30952	2.24986	-4.44181	8.18712e-05	0.0135375	1.46317	ENSG00000173320	STOX2	-0.550425	3.31401	-2.42756	0.020344	0.999906	-3.93617	ENSG00000052126	PLEKHA5	0.444252	5.07195	5.52606	3.01272e-06	0.000500642	4.52258	ENSG00000165804	ZNF219	-0.685331	7.31673	-5.49822	3.28196e-06	0.000525744	4.43222	ENSG00000273344	PAXIP1-DT	0.358219	3.66457	2.669	0.0113487	0.999594	-3.6443
ENSG00000157404	KIT	0.596342	4.38542	3.88235	0.000425616	0.0707325	-0.0515956	ENSG00000123106	CCDC91	-0.260222	4.85313	-4.43699	8.30626e-05	0.0135375	1.43534	ENSG00000196741	LINC01560	-0.284618	1.44194	-2.4272	0.0203614	0.999906	-4.19974	ENSG00000089063	TMEM230	-0.351346	7.451	-5.52277	3.04332e-06	0.000500642	4.52212	ENSG00000063660	GPC1	-0.658177	6.42456	-5.492	3.34529e-06	0.000525744	4.39711	ENSG00000250131	AGA-DT	0.648418	-0.232668	2.66308	0.0115161	0.999594	-4.29153
ENSG00000073921	PICALM	-0.239311	8.60258	-3.87954	0.000429082	0.0707325	-0.0416602	ENSG00000107562	CXCL12	0.535906	8.97832	4.43346	8.39428e-05	0.0135375	1.46041	ENSG00000091137	SLC26A4	-0.503658	0.147861	-2.42647	0.0203965	0.999906	-4.32184	ENSG00000272841	MAP3K4-AS1	1.11408	0.453472	5.52196	3.05092e-06	0.000500642	3.93837	ENSG00000151835	SACS	0.668791	4.46506	5.48846	3.38183e-06	0.000525744	4.41696	ENSG00000094963	FMO2	0.630132	7.64877	2.66279	0.0115243	0.999594	-3.46536
ENSG00000099957	P2RX6	-1.06681	3.74835	-3.87218	0.000438304	0.0709975	-0.053317	ENSG00000151327	FAM177A1	-0.261343	5.61868	-4.43063	8.46585e-05	0.0135375	1.40406	ENSG00000138135	CH25H	0.77441	-0.29788	2.4248	0.0204769	0.999906	-4.36341	ENSG00000110013	SIAE	-0.438192	5.8479	-5.51814	3.08704e-06	0.000500642	4.48897	ENSG00000172137	CALB2	-1.04133	7.93473	-5.48759	3.39089e-06	0.000525744	4.41314	ENSG00000234028	EIF2AK3-DT	0.437279	0.785664	2.66237	0.0115362	0.999594	-4.17705
ENSG00000185437	SH3BGR	-0.661648	-0.287422	-3.87086	0.000439971	0.0709975	-0.348822	ENSG00000196159	FAT4	0.729459	5.38615	4.43046	8.47018e-05	0.0135375	1.41487	ENSG00000115380	EFEMP1	0.348858	9.12873	2.41891	0.0207629	0.999906	-3.83119	ENSG00000104427	ZC2HC1A	0.613138	3.68949	5.51793	3.08894e-06	0.000500642	4.5196	ENSG00000242173	ARHGDIG	-1.80685	1.42761	-5.48671	3.40012e-06	0.000525744	4.25829	ENSG00000237298	TTN-AS1	0.340477	2.44643	2.65947	0.0116191	0.999594	-3.91586
ENSG00000189320	FAM180A	0.859334	2.4969	3.86639	0.000445688	0.0709975	-0.0368896	ENSG00000273186		-0.708453	0.341225	-4.4303	8.47419e-05	0.0135375	1.01858	ENSG00000125534	PPDPF	0.322348	6.93894	2.41654	0.0208789	0.999906	-3.67562	ENSG00000079150	FKBP7	0.688945	4.116	5.51235	3.14239e-06	0.000505061	4.50449	ENSG00000260916	CCPG1	-0.349886	5.6487	-5.48273	3.44198e-06	0.000525744	4.36278	ENSG00000274818		0.679738	0.743383	2.65262	0.0118175	0.999594	-4.18294
ENSG00000108510	MED13	0.2762	6.16628	3.86457	0.000448033	0.0709975	-0.154781	ENSG00000233926	TLE1-DT	-0.779328	0.881981	-4.42956	8.49295e-05	0.0135375	1.19835	ENSG00000234235	BOK-AS1	0.682578	-0.119919	2.41506	0.0209518	0.999906	-4.3276	ENSG00000183496	MEX3B	0.851958	2.36669	5.4996	3.26807e-06	0.00052092	4.37028	ENSG00000196159	FAT4	0.907269	5.38615	5.48243	3.44514e-06	0.000525744	4.37453	ENSG00000231769		0.832046	-1.38156	2.64653	0.0119963	0.999594	-4.37921
ENSG00000269378	ITGB1P1	-0.456399	2.90125	-3.85933	0.000454866	0.0709975	-0.050725	ENSG00000120705	ETF1	-0.324771	7.30184	-4.42394	8.63703e-05	0.0136543	1.41004	ENSG00000243069	ARHGEF26-AS1	0.724001	-1.10133	2.41421	0.0209937	0.999906	-4.40414	ENSG00000101557	USP14	-0.274516	6.5875	-5.48193	3.45047e-06	0.000537205	4.38766	ENSG00000099365	STX1B	-0.662223	2.87463	-5.47995	3.47145e-06	0.000525744	4.40173	ENSG00000062598	ELMO2	-0.17856	5.42042	-2.64526	0.0120339	0.999594	-3.39224
ENSG00000047849	MAP4	-0.343963	9.46404	-3.85604	0.000459206	0.0709975	-0.0809185	ENSG00000065978	YBX1	-0.340793	9.1751	-4.40649	9.09973e-05	0.014205	1.39006	ENSG00000259081		-0.611883	-0.316276	-2.41263	0.0210719	0.999906	-4.36787	ENSG00000109919	MTCH2	-0.653693	6.53752	-5.47955	3.47578e-06	0.000537205	4.3798	ENSG00000117643	MAN1C1	0.637523	5.02238	5.47664	3.50694e-06	0.000525744	4.3633	ENSG00000185950	IRS2	0.514344	7.05808	2.64481	0.0120472	0.999594	-3.43596
ENSG00000100448	CTSG	0.780157	4.21287	3.85313	0.000463078	0.0709975	-0.122446	ENSG00000167566	NCKAP5L	-0.562703	6.20809	-4.40527	9.13271e-05	0.014205	1.33571	ENSG00000109189	USP46	-0.214389	4.07508	-2.40922	0.0212417	0.999906	-3.7946	ENSG00000111667	USP5	-0.408604	6.28978	-5.47911	3.4805e-06	0.000537205	4.37515	ENSG00000119943	PYROXD2	-0.542188	5.26692	-5.47637	3.50989e-06	0.000525744	4.35319	ENSG00000096093	EFHC1	0.285618	4.93423	2.64471	0.0120502	0.999594	-3.44146
ENSG00000273018	FAM106A	0.860076	0.415951	3.84852	0.000469272	0.0709975	-0.17687	ENSG00000162378	ZYG11B	0.225589	6.18855	4.39699	9.36157e-05	0.0144445	1.31163	ENSG00000155287	SLC25A28	0.305578	5.81784	2.40816	0.0212944	0.999906	-3.64112	ENSG00000173221	GLRX	-0.575729	5.6963	-5.47722	3.50076e-06	0.000537205	4.36955	ENSG00000163359	COL6A3	0.862839	10.2786	5.47607	3.51311e-06	0.000525744	4.39939	ENSG00000272734	ADIRF-AS1	0.472655	5.27445	2.64331	0.0120919	0.999594	-3.41921
ENSG00000077721	UBE2A	-0.218002	6.27932	-3.84824	0.000469642	0.0709975	-0.198116	ENSG00000117643	MAN1C1	0.512424	5.02238	4.38601	9.67365e-05	0.0148076	1.29933	ENSG00000140993	TIGD7	-0.310001	1.50833	-2.40703	0.0213509	0.999906	-4.19026	ENSG00000006652	IFRD1	-0.50171	4.61827	-5.47641	3.50951e-06	0.000537205	4.38914	ENSG00000123572	NRK	1.50809	1.96543	5.47184	3.55909e-06	0.000525744	4.28093	ENSG00000287620		0.71655	-0.98893	2.64074	0.0121686	0.999594	-4.35921
ENSG00000154277	UCHL1	-0.824333	6.40214	-3.84558	0.000473259	0.0709975	-0.190487	ENSG00000006747	SCIN	-1.01943	3.63815	-4.37282	0.000100621	0.015237	1.29508	ENSG00000144031	ANKRD53	0.6154	2.47306	2.40479	0.0214637	0.999906	-4.05031	ENSG00000090861	AARS1	-0.395343	7.16732	-5.47046	3.57426e-06	0.00054281	4.36332	ENSG00000197594	ENPP1	-0.675804	6.03107	-5.4713	3.56505e-06	0.000525744	4.33066	ENSG00000173530	TNFRSF10D	-0.372576	3.76745	-2.64029	0.0121822	0.999594	-3.62723
ENSG00000087237	CETP	1.3551	3.25208	3.84504	0.000474001	0.0709975	-0.103888	ENSG00000184208	C22orf46P	-0.298589	5.39084	-4.37116	0.000101122	0.015237	1.23948	ENSG00000240731		-0.385557	1.93152	-2.40243	0.0215827	0.999906	-4.13766	ENSG00000229240	LINC00710	1.42573	-1.10649	5.46265	3.6611e-06	0.000551654	3.17629	ENSG00000168542	COL3A1	1.19261	12.2014	5.47066	3.57209e-06	0.000525744	4.34413	ENSG00000163864	NMNAT3	0.346579	3.40406	2.63885	0.0122254	0.999594	-3.74017
ENSG00000092108	SCFD1	-0.182352	6.22678	-3.84383	0.000475647	0.0709975	-0.211572	ENSG00000006459	KDM7A	0.381406	5.56588	4.36553	0.000102833	0.0153461	1.22619	ENSG00000179921	GPBAR1	0.537297	3.70656	2.39886	0.0217643	0.999906	-3.83322	ENSG00000152952	PLOD2	-0.666954	7.92078	-5.45866	3.70618e-06	0.000554116	4.34187	ENSG00000173267	SNCG	-0.95664	7.59001	-5.47044	3.57449e-06	0.000525744	4.356	ENSG00000221963	APOL6	0.478123	8.10311	2.63831	0.0122415	0.999594	-3.53026
ENSG00000260804	LINC01963	-0.326412	4.05801	-3.83909	0.00048219	0.0709975	-0.151836	ENSG00000140443	IGF1R	0.607923	5.7048	4.36297	0.000103624	0.0153461	1.21932	ENSG00000144362	PHOSPHO2	0.483236	1.59706	2.39721	0.0218483	0.999906	-4.17351	ENSG00000260517		0.809319	0.257892	5.45404	3.75926e-06	0.00055773	3.62241	ENSG00000254862	LGR4-AS1	-1.25638	1.47904	-5.46879	3.59266e-06	0.000525744	4.18257	ENSG00000175538	KCNE3	-0.400386	4.40789	-2.63658	0.0122938	0.999594	-3.52744
ENSG00000128881	TTBK2	0.301417	4.70273	3.83907	0.000482225	0.0709975	-0.185623	ENSG00000247746	USP51	0.444809	2.15994	4.35852	0.000105007	0.0153461	1.19493	ENSG00000228305	PRELID1P6	0.698623	-0.729995	2.39541	0.0219406	0.999906	-4.39381	ENSG00000154783	FGD5	0.525446	6.65381	5.44529	3.86163e-06	0.000568544	4.28237	ENSG00000100605	ITPK1	-0.612047	8.18594	-5.46412	3.64454e-06	0.000525744	4.34988	ENSG00000120158	RCL1	0.386795	4.45489	2.62656	0.0126003	0.999594	-3.53543
ENSG00000089050	RBBP9	-0.190321	4.94267	-3.83456	0.000488526	0.0713803	-0.215378	ENSG00000142230	SAE1	-0.263204	6.03732	-4.35503	0.000106105	0.0153461	1.19201	ENSG00000114771	AADAC	0.787593	3.4374	2.39392	0.0220174	0.999906	-3.8249	ENSG00000123545	NDUFAF4	-0.473087	3.75467	-5.4385	3.9431e-06	0.000572136	4.29241	ENSG00000120137	PANK3	0.38618	5.91739	5.46179	3.67079e-06	0.000525744	4.30097	ENSG00000149257	SERPINH1	-0.40615	7.99539	-2.62272	0.0127197	0.999594	-3.54316
ENSG00000143369	ECM1	0.686685	6.26572	3.82606	0.000500622	0.0716061	-0.253473	ENSG00000184845	DRD1	-1.38392	0.568894	-4.35491	0.000106142	0.0153461	0.922096	ENSG00000207561	MIR635	0.528374	-0.210497	2.39274	0.0220786	0.999906	-4.35914	ENSG00000128923	MINDY2	0.426425	5.2459	5.43831	3.94536e-06	0.000572136	4.26197	ENSG00000105810	CDK6	0.604512	4.89131	5.46134	3.67583e-06	0.000525744	4.31887	ENSG00000144362	PHOSPHO2	0.526702	1.59706	2.62181	0.0127479	0.999594	-4.08056
ENSG00000070087	PFN2	-0.217397	5.80364	-3.82407	0.000503503	0.0716061	-0.267532	ENSG00000166839	ANKDD1A	-0.616896	4.77005	-4.3512	0.000107324	0.0153461	1.20151	ENSG00000189283	FHIT	0.327663	2.49387	2.39167	0.0221335	0.999906	-4.04464	ENSG00000171813	PWWP2B	-0.522073	4.55774	-5.42386	4.12451e-06	0.000589919	4.23814	ENSG00000157150	TIMP4	-0.809031	6.78916	-5.46124	3.677e-06	0.000525744	4.30848	ENSG00000259330	INAFM2	-0.375379	3.92512	-2.61989	0.0128081	0.999594	-3.62594
ENSG00000090376	IRAK3	0.340759	5.8846	3.82403	0.000503549	0.0716061	-0.263988	ENSG00000164463	CREBRF	0.274278	5.55334	4.35046	0.000107559	0.0153461	1.18174	ENSG00000158373	H2BC5	-0.819302	-0.326886	-2.39007	0.0222167	0.999906	-4.36554	ENSG00000146243	IRAK1BP1	0.419895	2.60177	5.42349	4.12916e-06	0.000589919	4.18235	ENSG00000123349	PFDN5	-0.415825	2.93222	-5.45949	3.6968e-06	0.000525744	4.34019	ENSG00000101298	SNPH	-0.35766	3.09471	-2.61083	0.0130955	0.999594	-3.80489
ENSG00000267121	FMNL1-DT	-0.504934	3.4411	-3.82137	0.000507427	0.0716061	-0.170208	ENSG00000236439	RPS27P8	1.38319	-0.159811	4.3443	0.000109553	0.0153461	0.553451	ENSG00000088305	DNMT3B	-0.378044	2.35574	-2.38519	0.0224714	0.999906	-4.09804	ENSG00000100605	ITPK1	-0.571083	8.18594	-5.41276	4.26752e-06	0.000605204	4.21169	ENSG00000184602	SNN	-0.461331	7.04373	-5.45857	3.70722e-06	0.000525744	4.30758	ENSG00000214290	POU2AF3	0.44534	1.68837	2.60663	0.0132309	0.999594	-4.0668
ENSG00000185834	RPL12P4	0.464969	1.90701	3.81889	0.000511059	0.0716061	-0.178003	ENSG00000151892	GFRA1	0.625614	6.11817	4.34314	0.000109933	0.0153461	1.16252	ENSG00000127530	OR7C1	-0.632629	-0.367866	-2.38335	0.0225682	0.999906	-4.37796	ENSG00000008130	NADK	-0.283245	6.66477	-5.40573	4.36073e-06	0.000609531	4.16497	ENSG00000112357	PEX7	-0.496538	2.71282	-5.45277	3.77396e-06	0.000531302	4.31099	ENSG00000100139	MICALL1	-0.275289	5.09014	-2.60572	0.0132605	0.999594	-3.45826
ENSG00000236519	LINC01424	-0.736188	-0.86108	-3.81496	0.000516859	0.0716061	-0.630816	ENSG00000003096	KLHL13	0.719196	2.18743	4.34293	0.00011	0.0153461	1.1366	ENSG00000197594	ENPP1	0.414106	6.03107	2.37969	0.0227622	0.999906	-3.67687	ENSG00000103316	CRYM	1.38314	-0.112135	5.40141	4.41894e-06	0.000609531	3.35761	ENSG00000139324	TMTC3	0.37555	4.51372	5.44527	3.86187e-06	0.000531611	4.28624	ENSG00000109189	USP46	-0.224871	4.07508	-2.60563	0.0132634	0.999594	-3.60499
ENSG00000118276	B4GALT6	-0.958971	4.68161	-3.8144	0.00051769	0.0716061	-0.222844	ENSG00000108984	MAP2K6	0.638374	4.05223	4.33512	0.000112589	0.0153461	1.18884	ENSG00000186417	GLDN	0.501784	5.38389	2.37924	0.0227858	0.999906	-3.68513	ENSG00000233276	GPX1	-0.915577	6.95169	-5.3994	4.44636e-06	0.000609531	4.15174	ENSG00000117592	PRDX6	-0.545085	8.81295	-5.44464	3.8694e-06	0.000531611	4.30221	ENSG00000290931		0.473835	1.92344	2.60357	0.0133303	0.999594	-4.01822
ENSG00000117528	ABCD3	-0.192244	5.62476	-3.81301	0.000519773	0.0716061	-0.295447	ENSG00000259802	MARCHF6-DT	-0.656674	0.408555	-4.33228	0.000113546	0.0153461	0.843617	ENSG00000123992	DNPEP	0.188608	6.00652	2.37752	0.0228776	0.999906	-3.67127	ENSG00000065613	SLK	0.314426	6.75951	5.39579	4.49592e-06	0.000609531	4.13784	ENSG00000145779	TNFAIP8	-0.61554	6.13775	-5.44293	3.88982e-06	0.000531611	4.24548	ENSG00000181649	PHLDA2	-1.07449	0.14172	-2.60123	0.0134068	0.999594	-4.24995
ENSG00000219438	TAFA5	1.16517	0.944959	3.8042	0.000533083	0.0724618	-0.3118	ENSG00000151229	SLC2A13	0.391517	3.33145	4.33081	0.000114045	0.0153461	1.18584	ENSG00000065618	COL17A1	-2.07652	-0.645288	-2.37056	0.0232517	0.999906	-4.39516	ENSG00000115602	IL1RL1	0.959333	0.565005	5.39401	4.52058e-06	0.000609531	3.68731	ENSG00000168172	HOOK3	0.496526	6.43175	5.44154	3.90645e-06	0.000531611	4.24515	ENSG00000175287	PHYHD1	0.306508	4.46077	2.59984	0.0134525	0.999594	-3.55364
ENSG00000151239	TWF1	-0.201598	5.88099	-3.80393	0.000533498	0.0724618	-0.321021	ENSG00000069667	RORA	0.556579	4.76135	4.32992	0.000114346	0.0153461	1.14917	ENSG00000173432	SAA1	1.21698	9.25694	2.37034	0.0232637	0.999906	-3.8899	ENSG00000158856	DMTN	-0.668204	6.38917	-5.39269	4.53893e-06	0.000609531	4.12402	ENSG00000203485	INF2	-0.422022	8.16242	-5.43894	3.93774e-06	0.000531611	4.2756	ENSG00000226026	RWDD3-DT	0.646447	0.581736	2.59831	0.0135028	0.999594	-4.23443
ENSG00000103591	AAGAB	-0.270461	4.945	-3.8009	0.000538165	0.0725846	-0.307169	ENSG00000118058	KMT2A	0.535243	6.31502	4.32933	0.00011455	0.0153461	1.12404	ENSG00000204767	INSYN2B	1.18801	-0.966969	2.3703	0.0232657	0.999906	-4.40693	ENSG00000069869	NEDD4	0.554496	4.48209	5.39258	4.54051e-06	0.000609531	4.14769	ENSG00000135074	ADAM19	0.815729	3.11681	5.43756	3.95445e-06	0.000531611	4.28537	ENSG00000147138	GPR174	-0.855875	-0.0805193	-2.59679	0.0135528	0.999594	-4.30455
ENSG00000138669	PRKG2	1.08456	2.27275	3.79393	0.00054904	0.073537	-0.230626	ENSG00000123595	RAB9A	-0.373543	5.20864	-4.32925	0.000114576	0.0153461	1.12666	ENSG00000175061	SNHG29	0.260749	7.76809	2.36804	0.0233884	0.999906	-3.77069	ENSG00000128881	TTBK2	0.404706	4.70273	5.39116	4.56033e-06	0.000609531	4.13739	ENSG00000138594	TMOD3	0.532647	6.28967	5.43069	4.03887e-06	0.000531611	4.21125	ENSG00000197045	GMFB	-0.288566	6.179	-2.59227	0.0137034	0.999594	-3.44312
ENSG00000112182	BACH2	0.622067	2.13475	3.78998	0.000555296	0.0738621	-0.241971	ENSG00000109743	BST1	-0.460559	4.34089	-4.32473	0.000116127	0.0154465	1.14395	ENSG00000198732	SMOC1	0.67882	3.62615	2.36801	0.0233901	0.999906	-3.88165	ENSG00000086015	MAST2	0.332755	6.20345	5.38958	4.58246e-06	0.000609531	4.11201	ENSG00000198130	HIBCH	-0.473461	5.54652	-5.4304	4.04248e-06	0.000531611	4.21017	ENSG00000167100	SAMD14	-0.654324	0.248012	-2.59209	0.0137094	0.999594	-4.25015
ENSG00000162734	PEA15	-0.317437	8.88212	-3.78321	0.00056619	0.074593	-0.286587	ENSG00000008086	CDKL5	0.470352	3.71244	4.31972	0.000117871	0.0154694	1.15522	ENSG00000196652	ZKSCAN5	-0.173447	3.95628	-2.36568	0.0235174	0.999906	-3.84083	ENSG00000164327	RICTOR	0.445029	5.21005	5.38265	4.68101e-06	0.000618374	4.09776	ENSG00000158186	MRAS	-0.619821	8.52653	-5.42966	4.05162e-06	0.000531611	4.2557	ENSG00000198917	SPOUT1	-0.753027	-0.883557	-2.59177	0.0137199	0.999594	-4.36103
ENSG00000202441	RNY4P10	-0.927228	-0.583849	-3.7766	0.00057701	0.074593	-0.643686	ENSG00000050327	ARHGEF5	-0.32486	2.82475	-4.31678	0.000118906	0.0154694	1.13926	ENSG00000089902	RCOR1	-0.241215	5.30899	-2.36286	0.0236723	0.999906	-3.70005	ENSG00000119431	HDHD3	-0.539705	3.88761	-5.37183	4.83922e-06	0.000627443	4.10032	ENSG00000130032	PRRG3	1.14977	3.55237	5.42965	4.05178e-06	0.000531611	4.26725	ENSG00000162761	LMX1A	0.689006	1.13244	2.58785	0.0138516	0.999594	-4.16318
ENSG00000157764	BRAF	0.26487	5.09588	3.77565	0.000578585	0.074593	-0.374936	ENSG00000165997	ARL5B	0.377975	4.20334	4.31268	0.000120366	0.0154694	1.12228	ENSG00000050327	ARHGEF5	0.251154	2.82475	2.36236	0.0236999	0.999906	-4.02314	ENSG00000116678	LEPR	0.553309	6.00605	5.37171	4.84107e-06	0.000627443	4.06049	ENSG00000128512	DOCK4	0.664857	5.23612	5.42603	4.09712e-06	0.000532087	4.20735	ENSG00000172830	SSH3	0.196093	5.24054	2.58611	0.0139104	0.999594	-3.46587
ENSG00000196323	ZBTB44	0.220066	6.03879	3.77528	0.000579205	0.074593	-0.395749	ENSG00000164631	ZNF12	0.271063	5.01113	4.3104	0.000121187	0.0154694	1.08346	ENSG00000267339	LINC00906	1.2013	-0.907775	2.36054	0.0238004	0.999906	-4.40719	ENSG00000198668	CALM1	-0.395653	9.39987	-5.37129	4.84725e-06	0.000627443	4.09931	ENSG00000196369	SRGAP2B	0.577635	2.1957	5.42341	4.1302e-06	0.000532087	4.17231	ENSG00000275494		0.582129	0.825299	2.58514	0.0139434	0.999594	-4.19909
ENSG00000228223	HCG11	0.236329	5.20329	3.77472	0.000580129	0.074593	-0.383291	ENSG00000128872	TMOD2	0.54442	4.98282	4.31024	0.000121245	0.0154694	1.09116	ENSG00000198131	ZNF544	-0.283881	4.16818	-2.35817	0.0239315	0.999906	-3.81763	ENSG00000175538	KCNE3	-0.55653	4.40789	-5.36413	4.95503e-06	0.000635025	4.0663	ENSG00000181827	RFX7	0.504728	4.29756	5.42038	4.1688e-06	0.000532087	4.22314	ENSG00000072518	MARK2	-0.218576	5.068	-2.58403	0.0139813	0.999594	-3.48115
ENSG00000126581	BECN1	-0.187193	5.83764	-3.7679	0.000591564	0.0751817	-0.417602	ENSG00000111667	USP5	-0.342606	6.28978	-4.31	0.000121331	0.0154694	1.07087	ENSG00000261655		-1.21791	-0.854465	-2.35767	0.0239592	0.999906	-4.41333	ENSG00000144645	OSBPL10	0.649498	4.09678	5.36304	4.97168e-06	0.000635025	4.07069	ENSG00000149196	HIKESHI	-0.363009	5.0154	-5.41943	4.18097e-06	0.000532087	4.18771	ENSG00000174437	ATP2A2	-0.314481	7.68484	-2.58287	0.0140206	0.999594	-3.55027
ENSG00000119318	RAD23B	-0.280916	8.20307	-3.76647	0.000593993	0.0751817	-0.353397	ENSG00000073150	PANX2	-1.20712	0.329165	-4.30838	0.000121914	0.0154694	0.791308	ENSG00000288759		0.477973	0.108333	2.35434	0.0241452	0.999906	-4.34578	ENSG00000145901	TNIP1	-0.658235	8.7775	-5.35975	5.02213e-06	0.000637248	4.06372	ENSG00000120158	RCL1	-0.585893	4.45489	-5.41847	4.19336e-06	0.000532087	4.21369	ENSG00000135776	ABCB10	-0.201264	4.76304	-2.58134	0.014073	0.999594	-3.51835
ENSG00000229240	LINC00710	1.05212	-1.10649	3.76506	0.000596402	0.0751817	-0.829251	ENSG00000125977	EIF2S2	-0.327114	6.43601	-4.29813	0.00012569	0.0157	1.04031	ENSG00000276571		0.591597	-0.963731	2.35433	0.024146	0.999906	-4.41742	ENSG00000132305	IMMT	-0.330488	6.57972	-5.35574	5.08434e-06	0.000638451	4.01578	ENSG00000123243	ITIH5	-0.755676	10.3304	-5.4144	4.24616e-06	0.000532914	4.2228	ENSG00000145736	GTF2H2	-0.432114	1.01978	-2.56329	0.014704	0.999594	-4.17654
ENSG00000197170	PSMD12	-0.245909	5.88687	-3.76137	0.000602725	0.0754854	-0.434673	ENSG00000104412	EMC2	-0.266157	5.6839	-4.29552	0.000126665	0.0157	1.02523	ENSG00000203880	PCMTD2	-0.242191	6.61953	-2.35256	0.0242451	0.999906	-3.71175	ENSG00000081189	MEF2C	0.450918	6.15461	5.35488	5.09781e-06	0.000638451	4.00972	ENSG00000158856	DMTN	-0.712084	6.38917	-5.41371	4.25514e-06	0.000532914	4.16386	ENSG00000109906	ZBTB16	0.857122	8.11948	2.56173	0.0147597	0.999594	-3.59555
ENSG00000167578	RAB4B	-0.411313	1.88315	-3.75	0.000622645	0.0765255	-0.336856	ENSG00000048649	RSF1	0.322474	5.55648	4.29086	0.000128432	0.0157	1.01633	ENSG00000151650	VENTX	0.49949	2.76714	2.35196	0.024279	0.999906	-4.0168	ENSG00000165055	METTL2B	-0.465155	5.48693	-5.35056	5.16576e-06	0.000642787	3.99791	ENSG00000155760	FZD7	0.814547	4.31391	5.41063	4.29555e-06	0.000534505	4.19413	ENSG00000186666	BCDIN3D	-0.332008	1.89557	-2.5547	0.0150132	0.999594	-4.06473
ENSG00000130038	CRACR2A	0.381376	2.23163	3.7487	0.000624972	0.0765255	-0.334199	ENSG00000236915	CLCA4-AS1	-0.475032	2.62373	-4.29074	0.000128477	0.0157	1.0694	ENSG00000137720	CFAP68	0.289178	3.14626	2.34672	0.0245755	0.999906	-3.97811	ENSG00000198796	ALPK2	1.23176	0.946162	5.34561	5.245e-06	0.000644125	3.6552	ENSG00000122729	ACO1	-0.609097	8.88313	-5.40248	4.40453e-06	0.000544552	4.18068	ENSG00000126821	SGPP1	-0.269002	4.8163	-2.55423	0.0150305	0.999594	-3.53484
ENSG00000260517		0.583493	0.257892	3.74376	0.000633856	0.0765255	-0.603625	ENSG00000173267	SNCG	-0.754084	7.59001	-4.28612	0.000130254	0.0157	1.03439	ENSG00000198075	SULT1C4	-0.487001	3.34929	-2.34169	0.0248634	0.999906	-3.96964	ENSG00000154813	DPH3	-0.353987	5.11617	-5.34537	5.24873e-06	0.000644125	3.99031	ENSG00000213096	ZNF254	0.45525	3.53137	5.3985	4.45867e-06	0.000547735	4.17749	ENSG00000186480	INSIG1	-0.611111	6.64764	-2.55261	0.0150893	0.999594	-3.51128
ENSG00000289293		1.05322	-1.01102	3.73886	0.000642791	0.0765255	-0.853671	ENSG00000134001	EIF2S1	-0.203986	6.13016	-4.28549	0.000130498	0.0157	0.999195	ENSG00000273870		-1.32633	-1.154	-2.33854	0.0250454	0.999906	-4.43657	ENSG00000165997	ARL5B	0.443263	4.20334	5.34271	5.2918e-06	0.000644125	4.01117	ENSG00000158623	COPG2	-0.383969	5.6144	-5.39604	4.49244e-06	0.000548391	4.10851	ENSG00000186280	KDM4D	0.485704	0.34215	2.55207	0.015109	0.999594	-4.26642
ENSG00000136045	PWP1	-0.208203	5.82453	-3.73209	0.000655337	0.0765255	-0.512474	ENSG00000204588	LINC01123	-0.832032	-0.307238	-4.28462	0.000130834	0.0157	0.508932	ENSG00000180304	OAZ2	-0.186193	6.49991	-2.33827	0.025061	0.999906	-3.72046	ENSG00000242173	ARHGDIG	-1.61046	1.42761	-5.34159	5.3101e-06	0.000644125	3.8368	ENSG00000162368	CMPK1	-0.313043	7.93369	-5.39286	4.5366e-06	0.000550298	4.1366	ENSG00000085741	WNT11	0.406457	5.49174	2.55205	0.0151097	0.999594	-3.49086
ENSG00000160808	MYL3	-0.420258	2.15855	-3.72999	0.000659277	0.0765255	-0.377643	ENSG00000189233	NUGGC	-1.01054	0.830184	-4.28328	0.000131359	0.0157	0.828909	ENSG00000219481	NBPF1	-0.359435	4.2847	-2.33801	0.025076	0.999906	-3.82713	ENSG00000087263	OGFOD1	-0.289588	4.89196	-5.33305	5.45118e-06	0.000646417	3.96	ENSG00000173432	SAA1	-1.97118	9.25694	-5.38765	4.60972e-06	0.000555672	4.14466	ENSG00000170113	NIPA1	-0.261386	4.21114	-2.54754	0.0152755	0.999594	-3.63277
ENSG00000160216	AGPAT3	-0.297804	6.9506	-3.72729	0.000664366	0.0765255	-0.498502	ENSG00000134014	ELP3	-0.24965	5.51334	-4.28009	0.000132606	0.0157	0.984926	ENSG00000243836	WDR86-AS1	0.792787	0.578716	2.33731	0.0251167	0.999906	-4.29789	ENSG00000108854	SMURF2	0.447165	5.62484	5.33248	5.4607e-06	0.000646417	3.94426	ENSG00000069535	MAOB	-0.663313	7.5973	-5.37046	4.85957e-06	0.000582152	4.06007	ENSG00000139178	C1RL	0.277342	6.09627	2.5472	0.015288	0.999594	-3.48463
ENSG00000204588	LINC01123	-0.684676	-0.307238	-3.72379	0.00067103	0.0765255	-0.63802	ENSG00000154642	C21orf91	0.428327	4.00826	4.27965	0.000132782	0.0157	1.04129	ENSG00000096696	DSP	-1.59817	2.70692	-2.3332	0.0253565	0.999906	-4.05466	ENSG00000185070	FLRT2	0.663241	5.65461	5.33195	5.46958e-06	0.000646417	3.94409	ENSG00000081189	MEF2C	0.477995	6.15461	5.36235	4.98216e-06	0.000593154	4.0072	ENSG00000214558	ZC3H11C	-0.440259	1.02425	-2.54713	0.0152906	0.999594	-4.19146
ENSG00000144649	GASK1A	0.683506	3.56461	3.72318	0.000672203	0.0765255	-0.41534	ENSG00000180530	NRIP1	0.473846	6.61756	4.27683	0.000133896	0.0157	0.985887	ENSG00000137942	FNBP1L	-0.26771	5.88164	-2.33309	0.025363	0.999906	-3.71363	ENSG00000265485	LINC01915	0.965528	1.10511	5.33057	5.49273e-06	0.000646417	3.63511	ENSG00000006459	KDM7A	0.468041	5.56588	5.35697	5.06522e-06	0.000596937	3.99465	ENSG00000095739	BAMBI	-0.643707	1.90571	-2.54611	0.0153286	0.999594	-4.05243
ENSG00000160179	ABCG1	0.742213	4.24344	3.71997	0.000678378	0.0765255	-0.476996	ENSG00000127252	PLAAT1	-1.03619	-0.312938	-4.27513	0.000134574	0.0157	0.632389	ENSG00000159387	IRX6	0.639968	5.38492	2.32778	0.0256757	0.999906	-3.72552	ENSG00000109787	KLF3	0.338926	6.58094	5.32933	5.51366e-06	0.000646417	3.93907	ENSG00000162745	OLFML2B	0.819558	5.9202	5.35628	5.07584e-06	0.000596937	3.99237	ENSG00000160796	NBEAL2	-0.291333	6.17508	-2.54227	0.0154712	0.999594	-3.49505
ENSG00000287074		-0.680526	-0.662176	-3.71887	0.000680503	0.0765255	-0.771865	ENSG00000253276	CCDC71L	-0.255102	5.50647	-4.27504	0.000134609	0.0157	0.970728	ENSG00000186480	INSIG1	-0.565338	6.64764	-2.32322	0.0259471	0.999906	-3.74177	ENSG00000185989	RASA3	-0.419721	7.42862	-5.32836	5.53009e-06	0.000646417	3.95217	ENSG00000122971	ACADS	-0.647598	6.59077	-5.35278	5.13067e-06	0.000597914	3.98487	ENSG00000058056	USP13	0.325984	4.73226	2.54134	0.015506	0.999594	-3.57035
ENSG00000179195	ZNF664	-0.291613	7.87043	-3.71744	0.000683294	0.0765255	-0.492882	ENSG00000136319	TTC5	0.341406	3.46963	4.27375	0.000135127	0.0157	1.03409	ENSG00000291005	NBPF25P	-0.406021	0.76537	-2.31865	0.0262216	0.999906	-4.29732	ENSG00000111860	CEP85L	0.48081	3.40615	5.3209	5.65828e-06	0.000646814	3.95166	ENSG00000177025	C19orf18	-0.810925	1.50507	-5.3518	5.14615e-06	0.000597914	3.90383	ENSG00000280739	EIF1B-AS1	0.289614	2.2596	2.54003	0.0155551	0.999594	-4.0109
ENSG00000107611	CUBN	0.473979	3.24526	3.71725	0.000683659	0.0765255	-0.424947	ENSG00000189283	FHIT	-0.414406	2.49387	-4.26748	0.000137665	0.0158301	0.99819	ENSG00000183690	EFHC2	-0.7494	-0.814933	-2.31534	0.0264221	0.999906	-4.41813	ENSG00000063660	GPC1	-0.60004	6.42456	-5.32059	5.66369e-06	0.000646814	3.9136	ENSG00000185615	PDIA2	-1.68706	0.921892	-5.34768	5.21175e-06	0.000601176	3.77608	ENSG00000135709	KIAA0513	-0.290756	4.19918	-2.5391	0.0155903	0.999594	-3.64749
ENSG00000147065	MSN	-0.20954	9.1699	-3.71642	0.000685283	0.0765255	-0.454212	ENSG00000166971	AKTIP	-0.247357	5.35358	-4.26693	0.000137888	0.0158301	0.950194	ENSG00000163909	HEYL	-0.644621	3.42817	-2.31021	0.0267354	0.999906	-3.97085	ENSG00000152784	PRDM8	0.750859	2.78687	5.31915	5.68869e-06	0.000646814	3.91377	ENSG00000184232	OAF	0.482069	6.69592	5.34575	5.24265e-06	0.000601176	3.96885	ENSG00000205464	ATP6AP1L	0.374283	3.39565	2.53825	0.0156222	0.999594	-3.79818
ENSG00000003249	DBNDD1	-0.738138	2.04124	-3.71589	0.000686311	0.0765255	-0.414878	ENSG00000164938	TP53INP1	0.329811	5.78315	4.26183	0.000139992	0.0159765	0.933496	ENSG00000049239	H6PD	0.151325	8.26301	2.30886	0.0268185	0.999906	-3.85037	ENSG00000154511	DIPK1A	-0.435656	5.73633	-5.31345	5.78903e-06	0.000646814	3.88567	ENSG00000277737		-1.04329	4.86464	-5.3442	5.26774e-06	0.000601176	3.98368	ENSG00000196275	GTF2IRD2	0.487971	1.38511	2.52936	0.0159608	0.999594	-4.14336
ENSG00000163170	BOLA3	-0.367443	2.79438	-3.71523	0.000687609	0.0765255	-0.41331	ENSG00000111237	VPS29	-0.318006	6.24984	-4.25684	0.000142078	0.0161192	0.921777	ENSG00000188981	MSANTD1	-0.626457	-1.19146	-2.30884	0.0268197	0.999906	-4.42927	ENSG00000047849	MAP4	-0.452604	9.46404	-5.31165	5.82113e-06	0.000646814	3.92802	ENSG00000102181	CD99L2	-0.329074	7.3947	-5.33957	5.34315e-06	0.000606196	3.96621	ENSG00000153207	AHCTF1	0.321385	6.24396	2.52896	0.0159761	0.999594	-3.50713
ENSG00000166619	BLCAP	-0.322398	7.49078	-3.7147	0.000688649	0.0765255	-0.513488	ENSG00000147050	KDM6A	0.362369	5.12339	4.2539	0.000143324	0.0161654	0.925475	ENSG00000215915	ATAD3C	-0.562205	0.6535	-2.30592	0.0270002	0.999906	-4.30959	ENSG00000178904	DPY19L3	0.38131	5.02265	5.30716	5.90199e-06	0.000646814	3.88128	ENSG00000112419	PHACTR2	0.406986	5.91159	5.33444	5.42794e-06	0.000612214	3.92443	ENSG00000138829	FBN2	-1.07532	-1.03164	-2.52627	0.0160797	0.999594	-4.36823
ENSG00000151229	SLC2A13	0.324386	3.33145	3.71349	0.000691032	0.0765255	-0.433475	ENSG00000129250	KIF1C	-0.479333	8.96824	-4.24962	0.000145151	0.0162763	0.96156	ENSG00000289135		0.484001	0.857245	2.30281	0.0271934	0.999906	-4.29497	ENSG00000116237	ICMT	-0.268496	7.04071	-5.30698	5.90527e-06	0.000646814	3.88368	ENSG00000181904	C5orf24	0.366119	5.8426	5.33118	5.48252e-06	0.000614649	3.91415	ENSG00000076258	FMO4	0.28241	3.33432	2.52489	0.0161333	0.999594	-3.82429
ENSG00000075089	ACTR6	-0.204032	4.30061	-3.71068	0.000696574	0.0765255	-0.504757	ENSG00000260916	CCPG1	-0.269593	5.6487	-4.24304	0.000148009	0.0163114	0.879944	ENSG00000162383	SLC1A7	0.547578	3.3292	2.30018	0.0273577	0.999906	-3.98387	ENSG00000196821	ILRUN	-0.459834	7.60847	-5.30669	5.91053e-06	0.000646814	3.8927	ENSG00000182902	SLC25A18	-0.871815	3.33837	-5.32936	5.51326e-06	0.000614649	3.97812	ENSG00000178803	ADORA2A-AS1	-0.807601	-1.28417	-2.52435	0.0161545	0.999594	-4.39724
ENSG00000153560	UBP1	-0.190642	6.45251	-3.70925	0.000699425	0.0765255	-0.564073	ENSG00000136045	PWP1	-0.240823	5.82453	-4.24196	0.000148482	0.0163114	0.876286	ENSG00000260367		-0.502928	0.152494	-2.296	0.0276214	0.999906	-4.35931	ENSG00000082269	FAM135A	0.483778	3.93651	5.30637	5.91626e-06	0.000646814	3.91028	ENSG00000075539	FRYL	0.448506	6.04955	5.32634	5.56461e-06	0.000615916	3.90128	ENSG00000290923	PGM5P2	0.574598	0.27059	2.52423	0.0161591	0.999594	-4.27918
ENSG00000180530	NRIP1	0.402716	6.61756	3.70914	0.000699638	0.0765255	-0.55732	ENSG00000185129	PURA	0.426029	5.48156	4.24172	0.000148589	0.0163114	0.884186	ENSG00000138594	TMOD3	-0.315386	6.28967	-2.2944	0.0277228	0.999906	-3.7529	ENSG00000103035	PSMD7	-0.377562	5.69563	-5.30471	5.94656e-06	0.000646814	3.8597	ENSG00000127252	PLAAT1	-1.37758	-0.312938	-5.32494	5.58849e-06	0.000615916	3.40835	ENSG00000008735	MAPK8IP2	0.556353	0.859106	2.52346	0.0161891	0.999594	-4.20938
ENSG00000185989	RASA3	-0.306038	7.42862	-3.70807	0.000701784	0.0765255	-0.534064	ENSG00000103540	CCP110	0.300715	4.41496	4.24114	0.000148847	0.0163114	0.919051	ENSG00000131620	ANO1	-0.438308	4.43355	-2.29229	0.0278568	0.999906	-3.84471	ENSG00000122971	ACADS	-0.605348	6.59077	-5.30228	5.99107e-06	0.000646814	3.8598	ENSG00000289615		-0.825656	1.76452	-5.32251	5.63042e-06	0.00061701	3.82224	ENSG00000167378	IRGQ	-0.211883	5.3318	-2.51863	0.0163781	0.999594	-3.52631
ENSG00000134121	CHL1	0.518989	5.59408	3.70745	0.000703016	0.0765255	-0.565697	ENSG00000173320	STOX2	0.680486	3.31401	4.23852	0.000150004	0.0163454	0.939279	ENSG00000142230	SAE1	0.194738	6.03732	2.29014	0.0279944	0.999906	-3.75247	ENSG00000175664	TEX26	-1.18079	-0.244403	-5.30114	6.0119e-06	0.000646814	3.24561	ENSG00000226314	ZKSCAN8P1	-0.680155	1.15473	-5.31617	5.74107e-06	0.000617302	3.72497	ENSG00000261114		-0.7711	-0.480294	-2.51453	0.0165405	0.999594	-4.34921
ENSG00000233593	LINC02609	0.350036	2.04509	3.70578	0.000706371	0.0765255	-0.446685	ENSG00000162944	RFTN2	0.50013	4.13345	4.2364	0.000150952	0.0163562	0.916765	ENSG00000233926	TLE1-DT	0.572081	0.881981	2.28738	0.0281716	0.999906	-4.28437	ENSG00000103404	USP31	0.519417	4.0424	5.29821	6.06633e-06	0.000646814	3.88493	ENSG00000164171	ITGA2	1.16639	2.49626	5.3161	5.74214e-06	0.000617302	3.9061	ENSG00000108829	LRRC59	-0.368028	5.75639	-2.51173	0.0166519	0.999594	-3.51872
ENSG00000198911	SREBF2	-0.304499	6.57577	-3.70234	0.000713323	0.0765255	-0.581739	ENSG00000123560	PLP1	0.79694	3.53589	4.23408	0.000151989	0.0163766	0.925197	ENSG00000140443	IGF1R	-0.446447	5.7048	-2.28737	0.0281718	0.999906	-3.76172	ENSG00000159423	ALDH4A1	-0.938001	7.01342	-5.29783	6.07333e-06	0.000646814	3.85644	ENSG00000117758	STX12	-0.279543	6.90047	-5.31569	5.74945e-06	0.000617302	3.88294	ENSG00000260339	HEXA-AS1	-0.813266	-0.809305	-2.51033	0.0167078	0.999594	-4.36525
ENSG00000196159	FAT4	0.600716	5.38615	3.69882	0.000720494	0.0765255	-0.579449	ENSG00000146414	SHPRH	0.587433	3.91157	4.22467	0.000156286	0.0167031	0.895965	ENSG00000113389	NPR3	0.753574	6.95925	2.28654	0.0282257	0.999906	-3.80029	ENSG00000116132	PRRX1	0.690763	7.88402	5.29636	6.10088e-06	0.000646814	3.8679	ENSG00000233554	B4GALT1-AS1	-0.812933	2.8543	-5.31503	5.7611e-06	0.000617302	3.92899	ENSG00000111319	SCNN1A	0.425885	1.67293	2.50862	0.0167767	0.999594	-4.10993
ENSG00000124766	SOX4	0.417996	5.17569	3.69641	0.000725445	0.0765255	-0.583111	ENSG00000109787	KLF3	0.285224	6.58094	4.22366	0.000156751	0.0167031	0.835117	ENSG00000119688	ABCD4	-0.158085	6.20258	-2.28602	0.0282589	0.999906	-3.76017	ENSG00000163710	PCOLCE2	-0.725429	7.98063	-5.2948	6.13009e-06	0.000646814	3.8652	ENSG00000137033	IL33	0.757291	6.49603	5.31246	5.80665e-06	0.000618745	3.86699	ENSG00000272509		0.714826	-1.06051	2.50711	0.0168373	0.999594	-4.37892
ENSG00000174695	TMEM167A	-0.172284	6.88305	-3.69625	0.000725791	0.0765255	-0.585979	ENSG00000177025	C19orf18	-0.635208	1.50507	-4.22024	0.000158346	0.0167358	0.779045	ENSG00000285761		-0.691021	-1.19061	-2.28264	0.0284783	0.999906	-4.43466	ENSG00000198855	FICD	-0.54482	3.48792	-5.29268	6.17017e-06	0.000646814	3.87263	ENSG00000178904	DPY19L3	0.404274	5.02265	5.30932	5.86289e-06	0.000621306	3.8655	ENSG00000254966	IGSF22-AS1	0.563988	-0.281405	2.50659	0.0168585	0.999594	-4.33363
ENSG00000174348	PODN	0.622576	7.53884	3.6961	0.000726093	0.0765255	-0.559911	ENSG00000145734	BDP1	0.410907	5.16622	4.21929	0.000158794	0.0167358	0.829668	ENSG00000137960	GIPC2	-0.411723	3.41364	-2.27396	0.029047	0.999906	-4.00662	ENSG00000099814	CEP170B	-0.519371	6.37824	-5.29054	6.21073e-06	0.000646814	3.82217	ENSG00000185900	POMK	0.456078	4.61636	5.30307	5.97655e-06	0.000627438	3.8639	ENSG00000262223	LINC03048	0.639788	0.606235	2.50513	0.0169177	0.999594	-4.24203
ENSG00000163629	PTPN13	0.324145	5.90216	3.69376	0.000730935	0.0765502	-0.609258	ENSG00000112234	FBXL4	0.267204	5.06928	4.21577	0.000160455	0.016819	0.81955	ENSG00000276550	HERC2P2	-0.863494	-0.440686	-2.2728	0.0291242	0.999906	-4.40284	ENSG00000181744	DIPK2A	0.316798	4.08961	5.28934	6.23361e-06	0.000646814	3.85923	ENSG00000014919	COX15	-0.355126	5.48538	-5.30256	5.98582e-06	0.000627438	3.83133	ENSG00000131473	ACLY	-0.7264	7.35196	-2.50451	0.0169425	0.999594	-3.60319
ENSG00000196502	SULT1A1	-0.538747	2.68997	-3.69216	0.000734266	0.0765502	-0.472301	ENSG00000196924	FLNA	-0.398413	10.3601	-4.21071	0.000162874	0.0169596	0.865883	ENSG00000258561		0.448348	-0.0278139	2.26981	0.029323	0.999906	-4.36682	ENSG00000116991	SIPA1L2	0.406521	4.9924	5.28826	6.25435e-06	0.000646814	3.82727	ENSG00000157613	CREB3L1	1.06768	3.2449	5.29716	6.08583e-06	0.000630492	3.88545	ENSG00000175591	P2RY2	-0.566058	0.3494	-2.50451	0.0169428	0.999594	-4.28124
ENSG00000112773	TENT5A	0.618504	5.01165	3.6887	0.000741542	0.0768222	-0.593504	ENSG00000172775	PSME3IP1	-0.204364	6.03536	-4.20769	0.000164333	0.0169596	0.782434	ENSG00000289615		0.456338	1.76452	2.26916	0.0293665	0.999906	-4.18958	ENSG00000073921	PICALM	-0.311677	8.60258	-5.28746	6.26977e-06	0.000646814	3.85303	ENSG00000136940	PDCL	0.335222	4.60804	5.29503	6.1257e-06	0.000630492	3.83967	ENSG00000134376	CRB1	0.950685	-1.27587	2.50206	0.0170425	0.999594	-4.39898
ENSG00000116127	ALMS1	0.301356	4.70693	3.68676	0.000745641	0.0768222	-0.587076	ENSG00000119729	RHOQ	-0.43514	8.4173	-4.20601	0.000165151	0.0169596	0.834301	ENSG00000131408	NR1H2	0.206628	5.85915	2.26869	0.0293977	0.999906	-3.77112	ENSG00000114127	XRN1	0.425108	5.65929	5.28706	6.27749e-06	0.000646814	3.81115	ENSG00000145734	BDP1	0.518431	5.16622	5.29423	6.14078e-06	0.000630492	3.82172	ENSG00000135632	SMYD5	0.200889	4.51713	2.50006	0.0171243	0.999594	-3.62844
ENSG00000124159	MATN4	1.58034	0.543765	3.68526	0.000748825	0.0768222	-0.635757	ENSG00000049245	VAMP3	-0.214824	7.62258	-4.20568	0.000165314	0.0169596	0.813695	ENSG00000133116	KL	-0.451554	3.79147	-2.26869	0.0293982	0.999906	-3.9565	ENSG00000116711	PLA2G4A	-0.680344	5.36745	-5.28562	6.30513e-06	0.000646814	3.81356	ENSG00000174697	LEP	-1.10775	10.3723	-5.29397	6.14572e-06	0.000630492	3.87712	ENSG00000122641	INHBA	-1.20692	0.665965	-2.49945	0.0171492	0.999594	-4.25024
ENSG00000124212	PTGIS	0.945061	6.81436	3.67462	0.000771784	0.0787588	-0.641753	ENSG00000117682	DHDDS	-0.567758	7.65738	-4.20088	0.000167676	0.0171109	0.803674	ENSG00000198108	CHSY3	-0.475947	2.24935	-2.26858	0.0294055	0.999906	-4.17377	ENSG00000260804	LINC01963	-0.436156	4.05801	-5.28391	6.33835e-06	0.000646814	3.84361	ENSG00000126524	SBDS	-0.533723	7.47732	-5.28984	6.22413e-06	0.000635158	3.82342	ENSG00000204536	CCHCR1	0.223494	4.23977	2.49919	0.01716	0.999594	-3.67185
ENSG00000173068	BNC2	0.332266	5.14221	3.67136	0.000778977	0.0790744	-0.65074	ENSG00000187837	H1-2	-0.76013	4.20979	-4.18474	0.000175866	0.0178522	0.766742	ENSG00000101955	SRPX	0.40337	7.05712	2.26742	0.0294828	0.999906	-3.81566	ENSG00000188706	ZDHHC9	0.255698	5.54406	5.27793	6.4557e-06	0.000655322	3.78342	ENSG00000225614	ZNF469	1.01532	2.92938	5.28278	6.3604e-06	0.000645648	3.84106	ENSG00000077684	JADE1	0.26621	6.14024	2.49882	0.017175	0.999594	-3.53376
ENSG00000134014	ELP3	-0.209897	5.51334	-3.6639	0.000795635	0.0794359	-0.689003	ENSG00000101972	STAG2	0.307278	6.74434	4.17782	0.000179494	0.0179272	0.712667	ENSG00000235823	OLMALINC	-1.18879	3.97196	-2.26679	0.0295251	0.999906	-3.91334	ENSG00000149212	SESN3	0.646662	6.28556	5.2693	6.62881e-06	0.000669371	3.76003	ENSG00000197467	COL13A1	0.936766	1.37983	5.28011	6.41269e-06	0.000647306	3.66588	ENSG00000052802	MSMO1	-0.467355	4.24664	-2.49706	0.0172475	0.999594	-3.6575
ENSG00000105854	PON2	-0.279494	6.40917	-3.66008	0.000804299	0.0794359	-0.693333	ENSG00000101608	MYL12A	-0.362343	7.87704	-4.1772	0.000179825	0.0179272	0.742452	ENSG00000289532		-0.738291	-0.926435	-2.26642	0.0295499	0.999906	-4.42922	ENSG00000120616	EPC1	0.337794	5.27631	5.26371	6.7435e-06	0.000674183	3.7463	ENSG00000072210	ALDH3A2	-0.423197	7.94204	-5.27853	6.44386e-06	0.000647306	3.80087	ENSG00000102796	DHRS12	0.347286	4.05087	2.49612	0.0172864	0.999594	-3.71235
ENSG00000244476	ERVFRD-1	0.928819	0.149047	3.65697	0.000811412	0.0794359	-0.733621	ENSG00000151413	NUBPL	-0.287712	4.85455	-4.17639	0.000180256	0.0179272	0.713501	ENSG00000187260	WDR86	0.601545	2.89209	2.26633	0.0295563	0.999906	-4.05915	ENSG00000241878	PISD	-0.644172	6.72255	-5.26357	6.74638e-06	0.000674183	3.75021	ENSG00000274414		-1.22749	0.516392	-5.27426	6.5288e-06	0.000650725	3.49639	ENSG00000178860	MSC	-0.742099	3.80494	-2.49605	0.0172894	0.999594	-3.72935
ENSG00000101608	MYL12A	-0.309095	7.87704	-3.65622	0.000813152	0.0794359	-0.654276	ENSG00000011114	BTBD7	0.339461	5.55045	4.17626	0.000180322	0.0179272	0.698945	ENSG00000143603	KCNN3	-0.981566	1.95611	-2.26474	0.0296634	0.999906	-4.21035	ENSG00000162520	SYNC	-0.794731	3.84151	-5.25852	6.85177e-06	0.000675246	3.77386	ENSG00000130038	CRACR2A	0.550099	2.23163	5.27343	6.54538e-06	0.000650725	3.76708	ENSG00000172382	PRSS27	0.510738	-0.00705008	2.49457	0.0173509	0.999594	-4.30822
ENSG00000134851	TMEM165	-0.220026	6.28352	-3.64989	0.000827863	0.0794359	-0.723911	ENSG00000173273	TNKS	0.285052	5.7565	4.1711	0.000183089	0.0179298	0.681593	ENSG00000263400	TMEM220-AS1	0.360307	1.14092	2.2602	0.0299706	0.999906	-4.27738	ENSG00000138279	ANXA7	-0.289893	7.18885	-5.25806	6.86141e-06	0.000675246	3.74201	ENSG00000003096	KLHL13	0.864467	2.18743	5.27075	6.59939e-06	0.00065273	3.74634	ENSG00000212719	LINC02693	-0.186475	4.48395	-2.49208	0.0174545	0.999594	-3.63886
ENSG00000114503	NCBP2	-0.173479	6.30889	-3.64975	0.000828187	0.0794359	-0.723414	ENSG00000143643	TTC13	-0.237331	4.77219	-4.17092	0.000183188	0.0179298	0.704902	ENSG00000273213	H3-7	-0.631864	-0.897467	-2.25753	0.0301529	0.999906	-4.42584	ENSG00000135749	PCNX2	0.481269	3.82619	5.25803	6.86205e-06	0.000675246	3.77389	ENSG00000176788	BASP1	1.11341	4.71673	5.267	6.6759e-06	0.000656929	3.75917	ENSG00000272777		0.40875	1.0184	2.49117	0.0174922	0.999594	-4.20267
ENSG00000107290	SETX	0.214493	6.64752	3.64874	0.000830551	0.0794359	-0.71926	ENSG00000103226	NOMO3	-0.368078	3.01564	-4.17064	0.000183339	0.0179298	0.75751	ENSG00000100325	ASCC2	0.183128	6.41492	2.25708	0.0301835	0.999906	-3.7938	ENSG00000134398	ERN2	-1.25598	-1.24354	-5.25631	6.89828e-06	0.000675366	2.64479	ENSG00000174718	RESF1	0.481679	5.69734	5.24881	7.05885e-06	0.000688673	3.67407	ENSG00000283646	LINC02009	-0.726272	0.569473	-2.49099	0.0175001	0.999594	-4.25648
ENSG00000291131		0.39346	1.10519	3.64623	0.000836481	0.0794359	-0.658632	ENSG00000265808	SEC22B	-0.248576	6.67701	-4.1693	0.000184067	0.0179298	0.689015	ENSG00000261114		-0.701905	-0.480294	-2.25698	0.0301905	0.999906	-4.40599	ENSG00000034971	MYOC	-1.2394	6.02369	-5.25398	6.94782e-06	0.000676781	3.71915	ENSG00000171992	SYNPO	-0.786231	9.42809	-5.24685	7.10128e-06	0.000688673	3.7363	ENSG00000027697	IFNGR1	0.182107	7.45881	2.48816	0.0176188	0.999594	-3.61752
ENSG00000140287	HDC	0.588055	3.35286	3.646	0.00083703	0.0794359	-0.606461	ENSG00000138759	FRAS1	1.37595	0.998508	4.16748	0.000185057	0.0179357	0.466972	ENSG00000136932	TRMO	0.206719	3.69115	2.25569	0.030279	0.999906	-3.95811	ENSG00000289355		0.73794	1.86813	5.23761	7.30534e-06	0.000702441	3.61784	ENSG00000185561	TLCD2	-0.856128	7.18958	-5.24666	7.10562e-06	0.000688673	3.69262	ENSG00000151687	ANKAR	0.339311	2.68448	2.4878	0.0176336	0.999594	-3.9708
ENSG00000263961	RHEX	0.688704	2.05738	3.64589	0.00083729	0.0794359	-0.588579	ENSG00000066084	DIP2B	0.397655	5.23408	4.16066	0.000188813	0.0182082	0.663484	ENSG00000132561	MATN2	0.304701	7.02768	2.25533	0.0303041	0.999906	-3.82354	ENSG00000272398	CD24	2.17063	2.94654	5.23607	7.34004e-06	0.000702441	3.67226	ENSG00000111490	TBC1D30	0.820942	0.119581	5.24046	7.24179e-06	0.000697922	3.27065	ENSG00000100934	SEC23A	-0.212794	7.14233	-2.48562	0.0177257	0.999594	-3.5983
ENSG00000185963	BICD2	-0.170363	6.13198	-3.64203	0.000846476	0.0794359	-0.747567	ENSG00000181800	CELF2-AS1	1.51727	-1.02141	4.1459	0.000197207	0.0189231	-0.0101665	ENSG00000167772	ANGPTL4	0.71438	7.24356	2.25482	0.0303393	0.999906	-3.83998	ENSG00000196878	LAMB3	-0.917181	6.70001	-5.23378	7.39175e-06	0.000702441	3.66449	ENSG00000120868	APAF1	0.479557	4.54038	5.23903	7.27367e-06	0.000697922	3.67944	ENSG00000178026	LRRC75B	0.283779	3.19998	2.48374	0.0178055	0.999594	-3.8774
ENSG00000038219	BOD1L1	0.339818	6.07211	3.63993	0.000851529	0.0794359	-0.751686	ENSG00000111962	UST	0.558628	4.48161	4.14292	0.000198946	0.0189471	0.649558	ENSG00000173638	SLC19A1	0.302898	4.56824	2.25389	0.0304032	0.999906	-3.84851	ENSG00000132313	MRPL35	-0.255429	5.19874	-5.23151	7.4433e-06	0.000702441	3.65302	ENSG00000049130	KITLG	0.794585	5.3139	5.23742	7.3096e-06	0.000697922	3.65144	ENSG00000095139	ARCN1	-0.12973	7.37912	-2.48371	0.0178068	0.999594	-3.61706
ENSG00000116874	WARS2	0.243258	3.81532	3.63974	0.000851975	0.0794359	-0.647166	ENSG00000234754	LINC02817	-0.922755	-1.18164	-4.14048	0.000200378	0.0189471	-0.039321	ENSG00000135622	SEMA4F	0.216378	4.18547	2.2523	0.0305126	0.999906	-3.89086	ENSG00000139926	FRMD6	0.722419	5.32178	5.22999	7.47818e-06	0.000702441	3.6527	ENSG00000278611	ZNF426-DT	-0.691995	0.826094	-5.23046	7.4673e-06	0.000699817	3.4518	ENSG00000139645	ANKRD52	-0.225831	6.22647	-2.47813	0.0180452	0.999594	-3.55747
ENSG00000137547	MRPL15	-0.309876	4.89058	-3.63973	0.000851999	0.0794359	-0.728441	ENSG00000129003	VPS13C	0.322571	6.77413	4.13871	0.000201429	0.0189471	0.606011	ENSG00000160233	LRRC3	0.262434	3.90423	2.25169	0.0305553	0.999906	-3.92889	ENSG00000049656	CLPTM1L	-0.452812	6.61963	-5.22951	7.4892e-06	0.000702441	3.64719	ENSG00000144645	OSBPL10	0.682296	4.09678	5.23001	7.4776e-06	0.000699817	3.67597	ENSG00000265485	LINC01915	0.639118	1.10511	2.47793	0.0180539	0.999594	-4.20751
ENSG00000023909	GCLM	-0.325057	5.05333	-3.63966	0.000852174	0.0794359	-0.736652	ENSG00000081189	MEF2C	0.368671	6.15461	4.13824	0.000201707	0.0189471	0.592458	ENSG00000117594	HSD11B1	0.780837	5.42108	2.2513	0.0305818	0.999906	-3.80697	ENSG00000198954	KIFBP	-0.261835	5.36289	-5.22774	7.52986e-06	0.000702441	3.63785	ENSG00000157404	KIT	0.853202	4.38542	5.22992	7.47975e-06	0.000699817	3.67417	ENSG00000154856	APCDD1	0.459451	7.3134	2.47668	0.0181079	0.999594	-3.61701
ENSG00000114648	KLHL18	-0.237782	4.22076	-3.63842	0.000855181	0.0794359	-0.687711	ENSG00000213096	ZNF254	0.35044	3.53137	4.13713	0.00020237	0.0189471	0.668721	ENSG00000123095	BHLHE41	0.361932	6.40478	2.25099	0.0306037	0.999906	-3.79837	ENSG00000103742	IGDCC4	1.18728	3.11661	5.22294	7.64151e-06	0.000702441	3.65648	ENSG00000134986	NREP	1.10069	3.06743	5.22918	7.49676e-06	0.000699817	3.6901	ENSG00000159753	CARMIL2	-0.491555	0.780989	-2.47664	0.0181097	0.999594	-4.24703
ENSG00000226031	FGF13-AS1	-0.699678	2.10143	-3.63786	0.000856531	0.0794359	-0.604602	ENSG00000150459	SAP18	-0.246653	6.98216	-4.12596	0.000209127	0.0194534	0.577964	ENSG00000076201	PTPN23	0.157725	6.05531	2.24988	0.0306808	0.999906	-3.7895	ENSG00000131480	AOC2	-0.566267	4.15011	-5.22084	7.69089e-06	0.000702441	3.6579	ENSG00000260517		0.737155	0.257892	5.22688	7.54967e-06	0.000699817	3.36813	ENSG00000146147	MLIP	0.521964	1.51549	2.47657	0.0181124	0.999594	-4.16072
ENSG00000120705	ETF1	-0.261189	7.30184	-3.63748	0.000857454	0.0794359	-0.722285	ENSG00000060749	QSER1	0.389954	5.13722	4.12488	0.000209794	0.0194534	0.569467	ENSG00000275700	AATF	0.232189	5.33009	2.24528	0.031002	0.999906	-3.8021	ENSG00000085224	ATRX	0.373222	6.46526	5.2201	7.70819e-06	0.000702441	3.61768	ENSG00000125845	BMP2	-0.826945	4.19072	-5.22633	7.56246e-06	0.000699817	3.6625	ENSG00000271780		0.433106	1.78187	2.47648	0.0181166	0.999594	-4.11586
ENSG00000197798	FAM118B	-0.249861	4.10407	-3.63476	0.000864082	0.0794359	-0.69	ENSG00000106571	GLI3	0.539276	4.96458	4.11685	0.000214806	0.0196774	0.560644	ENSG00000128641	MYO1B	-0.333919	6.64948	-2.2441	0.0310844	0.999906	-3.80903	ENSG00000138363	ATIC	-0.444566	5.53102	-5.21966	7.71872e-06	0.000702441	3.61344	ENSG00000171016	PYGO1	0.624572	3.12791	5.22524	7.58786e-06	0.000699817	3.67881	ENSG00000049239	H6PD	0.157721	8.26301	2.47529	0.018168	0.999594	-3.68986
ENSG00000111962	UST	0.480832	4.48161	3.63442	0.000864911	0.0794359	-0.70696	ENSG00000078795	PKD2L2	-0.727561	-0.787128	-4.11682	0.000214827	0.0196774	-0.0150043	ENSG00000082641	NFE2L1	0.244886	9.23432	2.24209	0.0312263	0.999906	-3.96524	ENSG00000103546	SLC6A2	0.940166	1.40137	5.21936	7.72574e-06	0.000702441	3.4967	ENSG00000108510	MED13	0.380047	6.16628	5.22387	7.61973e-06	0.000699817	3.59925	ENSG00000267653		1.2306	1.66685	2.47483	0.0181876	0.999594	-4.16096
ENSG00000109919	MTCH2	-0.453344	6.53752	-3.63112	0.000873015	0.0798001	-0.765166	ENSG00000146859	TMEM140	-0.398089	6.12527	-4.11451	0.000216293	0.0196774	0.527992	ENSG00000155428	TRIM74	0.630466	-1.29519	2.23877	0.0314615	0.999906	-4.44325	ENSG00000173692	PSMD1	-0.432835	6.97693	-5.21718	7.77769e-06	0.000702441	3.61791	ENSG00000130177	CDC16	-0.258876	6.67067	-5.2142	7.84889e-06	0.000717448	3.579	ENSG00000158470	B4GALT5	-0.294852	6.56825	-2.47404	0.0182223	0.999594	-3.57606
ENSG00000119661	DNAL1	-0.197662	4.81645	-3.62788	0.000881036	0.0799105	-0.757786	ENSG00000235217		0.450835	1.86573	4.11363	0.000216848	0.0196774	0.536807	ENSG00000134339	SAA2	1.40474	5.62242	2.23762	0.0315431	0.999906	-3.84995	ENSG00000161217	PCYT1A	-0.290279	7.20321	-5.21692	7.78389e-06	0.000702441	3.62258	ENSG00000106571	GLI3	0.679424	4.96458	5.20871	7.98205e-06	0.000720945	3.5787	ENSG00000196284	SUPT3H	0.226606	2.72579	2.47355	0.0182432	0.999594	-3.96364
ENSG00000118482	PHF3	0.247451	6.63847	3.62628	0.000885024	0.0799105	-0.777024	ENSG00000214652	ZNF727	0.584295	3.33734	4.11028	0.000218996	0.0196774	0.6	ENSG00000102181	CD99L2	0.19512	7.3947	2.23739	0.0315595	0.999906	-3.85772	ENSG00000129048	ACKR4	0.861932	2.5702	5.21439	7.84428e-06	0.000702441	3.59223	ENSG00000236439	RPS27P8	1.63998	-0.159811	5.20824	7.99356e-06	0.000720945	3.01414	ENSG00000243836	WDR86-AS1	0.83912	0.578716	2.47205	0.0183085	0.999594	-4.25921
ENSG00000168229	PTGDR	0.418887	2.27245	3.62563	0.000886652	0.0799105	-0.633598	ENSG00000189079	ARID2	0.349476	4.90455	4.10666	0.000221338	0.0196774	0.526824	ENSG00000158092	NCK1	-0.145915	5.54584	-2.23498	0.0317321	0.999906	-3.80648	ENSG00000157404	KIT	0.76389	4.38542	5.21389	7.85649e-06	0.000702441	3.63078	ENSG00000166548	TK2	-0.464519	6.91615	-5.20801	7.99929e-06	0.000720945	3.56869	ENSG00000125845	BMP2	0.533185	4.19072	2.46923	0.0184321	0.999594	-3.71254
ENSG00000139726	DENR	-0.155745	6.03256	-3.62023	0.000900292	0.0802159	-0.806196	ENSG00000083642	PDS5B	0.306762	5.31439	4.10559	0.000222035	0.0196774	0.510083	ENSG00000168546	GFRA2	0.638573	2.95614	2.23441	0.0317725	0.999906	-4.0547	ENSG00000176788	BASP1	1.05647	4.71673	5.21163	7.9111e-06	0.000702441	3.62096	ENSG00000095015	MAP3K1	0.428589	4.8506	5.19915	8.21954e-06	0.000735996	3.55201	ENSG00000164236	ANKRD33B	0.559713	5.02596	2.4684	0.0184686	0.999594	-3.60948
ENSG00000073150	PANX2	-1.01345	0.329165	-3.61698	0.000908582	0.0802159	-0.786814	ENSG00000169891	REPS2	0.353354	3.47537	4.10372	0.000223258	0.0196774	0.579575	ENSG00000290823		0.405695	0.765336	2.23425	0.0317843	0.999906	-4.32182	ENSG00000174373	RALGAPA1	0.453045	4.77612	5.21161	7.91163e-06	0.000702441	3.61082	ENSG00000291136	RABGEF1P1	-0.471913	5.83057	-5.19643	8.28812e-06	0.000735996	3.5171	ENSG00000229017	LINC01277	0.910787	-1.47293	2.46836	0.01847	0.999594	-4.41138
ENSG00000071246	VASH1	-0.319705	5.62417	-3.6169	0.000908794	0.0802159	-0.810111	ENSG00000166483	WEE1	0.548369	3.21959	4.10344	0.000223441	0.0196774	0.582229	ENSG00000184162	NR2C2AP	0.267492	3.04977	2.23279	0.0318892	0.999906	-4.06334	ENSG00000101935	AMMECR1	0.467596	2.75487	5.20949	7.963e-06	0.000702441	3.60425	ENSG00000134046	MBD2	-0.348874	7.46496	-5.19574	8.30588e-06	0.000735996	3.54759	ENSG00000114520	SNX4	-0.154209	5.24858	-2.46694	0.0185325	0.999594	-3.57915
ENSG00000287575		-0.741109	-0.579613	-3.61637	0.000910162	0.0802159	-0.914477	ENSG00000269378	ITGB1P1	-0.489485	2.90125	-4.10341	0.00022346	0.0196774	0.581726	ENSG00000285886		0.823474	-0.772888	2.2325	0.0319098	0.999906	-4.4168	ENSG00000004961	HCCS	-0.40533	4.02561	-5.20931	7.96752e-06	0.000702441	3.62852	ENSG00000138759	FRAS1	1.68852	0.998508	5.19522	8.31892e-06	0.000735996	3.30745	ENSG00000135917	SLC19A3	0.638703	8.1152	2.4648	0.0186273	0.999594	-3.68457
ENSG00000058063	ATP11B	0.248473	6.07485	3.61611	0.000910835	0.0802159	-0.81464	ENSG00000166387	PPFIBP2	-0.358852	4.99864	-4.1014	0.000224787	0.0196774	0.503052	ENSG00000168661	ZNF30	-0.280439	2.85563	-2.22947	0.0321288	0.999906	-4.09486	ENSG00000110092	CCND1	-0.816088	7.94649	-5.20815	7.99591e-06	0.000702441	3.61167	ENSG00000166295	ANAPC16	-0.283528	6.93232	-5.19047	8.44098e-06	0.000743385	3.5151	ENSG00000230435		0.625362	0.964452	2.45724	0.0189644	0.999594	-4.22355
ENSG00000213463	SYNJ2BP	-0.186932	6.41145	-3.61251	0.00092012	0.0803709	-0.818436	ENSG00000070087	PFN2	-0.237381	5.80364	-4.09898	0.00022639	0.0196774	0.482274	ENSG00000141098	GFOD2	-0.180633	5.24782	-2.22845	0.0322028	0.999906	-3.82434	ENSG00000223656	HMGB3P10	-1.1528	0.737863	-5.2064	8.03892e-06	0.000702441	3.24881	ENSG00000006757	PNPLA4	-0.477112	4.52337	-5.1844	8.5993e-06	0.000750572	3.51905	ENSG00000204592	HLA-E	0.2263	10.2336	2.45489	0.0190706	0.999594	-3.86209
ENSG00000150756	ATPSCKMT	-0.30091	4.30548	-3.6122	0.000920929	0.0803709	-0.763981	ENSG00000276571		-0.729921	-0.963731	-4.09811	0.000226964	0.0196774	-0.120837	ENSG00000214063	TSPAN4	0.206107	6.91523	2.22798	0.0322369	0.999906	-3.83938	ENSG00000122694	GLIPR2	-0.560491	6.63816	-5.20599	8.04892e-06	0.000702441	3.57954	ENSG00000114473	IQCG	-0.351299	4.31998	-5.18296	8.63737e-06	0.000750572	3.52426	ENSG00000172057	ORMDL3	0.407542	7.91774	2.45451	0.0190879	0.999594	-3.67621
ENSG00000233762	RPS15P4	0.930546	1.90065	3.60339	0.000944095	0.0816161	-0.70486	ENSG00000188803	SHISA6	0.86966	2.4494	4.09597	0.000228395	0.0196774	0.547892	ENSG00000139178	C1RL	0.248785	6.09627	2.22737	0.0322811	0.999906	-3.81216	ENSG00000107562	CXCL12	0.601912	8.97832	5.20403	8.09743e-06	0.000703492	3.61647	ENSG00000285533	RELA-DT	-0.74237	2.46803	-5.18281	8.64131e-06	0.000750572	3.53759	ENSG00000111490	TBC1D30	-0.525451	0.119581	-2.4499	0.0192977	0.999594	-4.30958
ENSG00000171988	JMJD1C	0.308371	6.21158	3.60331	0.000944317	0.0816161	-0.846689	ENSG00000104763	ASAH1	-0.568102	9.29349	-4.09274	0.000230574	0.0196774	0.544738	ENSG00000107362	ABHD17B	-0.223828	3.58452	-2.22616	0.0323695	0.999906	-3.99698	ENSG00000225830	ERCC6	0.435219	4.06242	5.19909	8.22093e-06	0.000709391	3.59793	ENSG00000176623	RMDN1	-0.357095	6.51471	-5.17938	8.73279e-06	0.000750572	3.47386	ENSG00000099622	CIRBP	0.243964	8.62941	2.4495	0.019316	0.999594	-3.74048
ENSG00000197694	SPTAN1	-0.304944	9.17027	-3.6	0.000953174	0.0816161	-0.753334	ENSG00000154654	NCAM2	0.761287	1.59567	4.09228	0.000230887	0.0196774	0.490766	ENSG00000123243	ITIH5	0.443661	10.3304	2.22587	0.0323902	0.999906	-4.04585	ENSG00000079335	CDC14A	0.604706	2.75704	5.19838	8.2389e-06	0.000709391	3.57864	ENSG00000105220	GPI	-0.574747	8.22026	-5.17662	8.80673e-06	0.000750572	3.51146	ENSG00000113384	GOLPH3	-0.125625	6.57935	-2.44798	0.0193857	0.999594	-3.60062
ENSG00000162407	PLPP3	0.439192	7.90425	3.59921	0.000955287	0.0816161	-0.804199	ENSG00000234694	CDC20-DT	-0.555756	1.14102	-4.087	0.000234493	0.0196774	0.424056	ENSG00000259687	LINC01220	-0.522252	-0.474238	-2.22379	0.0325427	0.999906	-4.40178	ENSG00000166548	TK2	-0.433613	6.91615	-5.19629	8.29176e-06	0.00071077	3.5549	ENSG00000132554	RGS22	-0.583824	3.95979	-5.17624	8.81705e-06	0.000750572	3.52156	ENSG00000187950	OVCH1	-0.909469	-0.542559	-2.44781	0.0193936	0.999594	-4.36201
ENSG00000148344	PTGES	0.584275	4.43747	3.59882	0.000956356	0.0816161	-0.79434	ENSG00000188994	ZNF292	0.399838	5.1482	4.0868	0.000234629	0.0196774	0.464766	ENSG00000280106		-0.345953	1.34577	-2.22318	0.0325869	0.999906	-4.27778	ENSG00000149089	APIP	-0.357303	5.20174	-5.19367	8.35861e-06	0.000713059	3.54447	ENSG00000229043	ZFAND2A-DT	-0.531716	3.76842	-5.17575	8.83025e-06	0.000750572	3.53164	ENSG00000224152	BAZ2B-AS1	0.321325	2.19602	2.44683	0.0194384	0.999594	-4.06284
ENSG00000156162	DPY19L4	0.279641	5.09657	3.59671	0.000962049	0.0817402	-0.844974	ENSG00000196914	ARHGEF12	0.415903	7.40451	4.08653	0.000234811	0.0196774	0.479468	ENSG00000272787		0.580141	-0.800702	2.22299	0.0326007	0.999906	-4.42744	ENSG00000196502	SULT1A1	-0.747613	2.68997	-5.19096	8.42824e-06	0.000713059	3.55529	ENSG00000181588	MEX3D	0.366217	4.18982	5.17267	8.91406e-06	0.000750572	3.50233	ENSG00000287966	LARRPM	0.697121	-0.501154	2.44588	0.0194822	0.999594	-4.36089
ENSG00000148180	GSN	0.368704	12.3083	3.59193	0.0009751	0.0824857	-0.715974	ENSG00000164190	NIPBL	0.294589	6.27264	4.08497	0.000235889	0.0196774	0.448463	ENSG00000164879	CA3	-1.21485	4.19506	-2.22118	0.0327339	0.999906	-3.96608	ENSG00000169895	SYAP1	-0.297298	6.4278	-5.18883	8.48363e-06	0.000713059	3.52443	ENSG00000216895	RBM33-DT	-0.554257	1.10606	-5.1709	8.96257e-06	0.000750572	3.33546	ENSG00000273261		0.503451	-0.482183	2.44399	0.0195694	0.999594	-4.36156
ENSG00000198796	ALPK2	0.874322	0.946162	3.58869	0.000984014	0.0828763	-0.81229	ENSG00000170456	DENND5B	0.309035	4.62302	4.08491	0.000235933	0.0196774	0.479627	ENSG00000204385	SLC44A4	-0.762068	-0.927757	-2.21944	0.0328627	0.999906	-4.44156	ENSG00000137996	RTCA	-0.292777	5.25389	-5.18786	8.50881e-06	0.000713059	3.52474	ENSG00000088756	ARHGAP28	0.568554	4.32816	5.17085	8.96379e-06	0.000750572	3.49161	ENSG00000263432	RN7SL689P	0.46131	0.199434	2.44286	0.0196219	0.999594	-4.30643
ENSG00000240731		-0.397303	1.93152	-3.58405	0.000996969	0.0836023	-0.739627	ENSG00000197157	SND1	-0.409479	7.59568	-4.08435	0.000236318	0.0196774	0.484675	ENSG00000127863	TNFRSF19	-0.519891	2.17408	-2.21599	0.0331183	0.999906	-4.19448	ENSG00000158864	NDUFS2	-0.409848	6.6563	-5.1866	8.54159e-06	0.000713059	3.52121	ENSG00000183576	SETD3	-0.34165	6.68717	-5.16898	9.01527e-06	0.000750572	3.44758	ENSG00000131323	TRAF3	-0.296922	5.32801	-2.43621	0.0199328	0.999594	-3.60552
ENSG00000169139	UBE2V2	-0.184208	5.69876	-3.58132	0.00100464	0.0838808	-0.907993	ENSG00000113389	NPR3	-0.964043	6.95925	-4.0839	0.000236632	0.0196774	0.469879	ENSG00000275734		-0.492722	0.724185	-2.21597	0.0331195	0.999906	-4.33476	ENSG00000099957	P2RX6	-1.40309	3.74835	-5.18646	8.54529e-06	0.000713059	3.56753	ENSG00000108821	COL1A1	1.99249	11.0831	5.16868	9.02365e-06	0.000750572	3.51613	ENSG00000273008	CSGALNACT2-DT	0.584882	0.0222006	2.43616	0.0199353	0.999594	-4.32511
ENSG00000140563	MCTP2	0.648531	1.3111	3.57656	0.00101818	0.0845154	-0.797525	ENSG00000157916	RER1	-0.204287	6.66618	-4.08236	0.0002377	0.0196774	0.450048	ENSG00000138443	ABI2	-0.259507	5.21429	-2.21559	0.0331483	0.999906	-3.84135	ENSG00000164463	CREBRF	0.308497	5.55334	5.18524	8.57726e-06	0.000713059	3.5121	ENSG00000042445	RETSAT	-0.710876	9.92285	-5.16827	9.03497e-06	0.000750572	3.51478	ENSG00000231028	AHI1-DT	0.377109	0.378611	2.43075	0.0201918	0.999594	-4.28866
ENSG00000119004	CYP20A1	0.221323	5.69055	3.57558	0.001021	0.0845154	-0.920925	ENSG00000082781	ITGB5	-0.388862	8.64071	-4.07971	0.000239558	0.0196774	0.495531	ENSG00000120162	MOB3B	-0.372053	4.6993	-2.2132	0.0333265	0.999906	-3.87885	ENSG00000287575		-1.03482	-0.579613	-5.18165	8.67216e-06	0.000717854	2.83616	ENSG00000121691	CAT	-0.480516	9.57079	-5.16654	9.08304e-06	0.000750572	3.50578	ENSG00000143878	RHOB	0.351812	8.57945	2.43051	0.0202032	0.999594	-3.75107
ENSG00000198668	CALM1	-0.275558	9.39987	-3.57326	0.00102767	0.0847041	-0.81209	ENSG00000157106	SMG1	0.37808	7.04403	4.07858	0.000240351	0.0196774	0.448407	ENSG00000157653	C9orf43	0.604004	-0.510393	2.21235	0.0333899	0.999906	-4.41187	ENSG00000174628	IQCK	0.3943	2.73831	5.17761	8.78023e-06	0.000719836	3.51673	ENSG00000151229	SLC2A13	0.468762	3.33145	5.164	9.15402e-06	0.000750572	3.5056	ENSG00000286585		0.859392	-1.18473	2.42635	0.0204024	0.999594	-4.4085
ENSG00000154654	NCAM2	0.687403	1.59567	3.56413	0.00105437	0.0865349	-0.803418	ENSG00000172572	PDE3A	0.631148	4.67556	4.07831	0.000240541	0.0196774	0.463779	ENSG00000103485	QPRT	-0.699619	3.2997	-2.20731	0.0337696	0.999906	-4.04892	ENSG00000115825	PRKD3	0.311835	6.07201	5.17697	8.79729e-06	0.000719836	3.48582	ENSG00000056998	GYG2	-0.787079	8.94239	-5.16195	9.21153e-06	0.000750572	3.4825	ENSG00000187391	MAGI2	0.277614	4.26933	2.42594	0.020422	0.999594	-3.72902
ENSG00000145692	BHMT	-0.770387	1.19351	-3.562	0.00106071	0.0865398	-0.823415	ENSG00000197170	PSMD12	-0.271274	5.88687	-4.07775	0.000240938	0.0196774	0.423664	ENSG00000240583	AQP1	-0.421553	8.97374	-2.20604	0.033866	0.999906	-3.96424	ENSG00000168502	MTCL1	1.46327	2.20922	5.17657	8.80807e-06	0.000719836	3.45514	ENSG00000279518		-1.00696	0.253854	-5.1618	9.2158e-06	0.000750572	3.10603	ENSG00000157514	TSC22D3	0.48868	8.29797	2.42221	0.020602	0.999594	-3.73378
ENSG00000103485	QPRT	-0.783972	3.2997	-3.55879	0.00107029	0.0865398	-0.82585	ENSG00000075539	FRYL	0.342586	6.04955	4.07494	0.000242931	0.0196774	0.418795	ENSG00000287817		-0.668036	-0.69954	-2.20416	0.0340089	0.999906	-4.42467	ENSG00000168427	KLHL30	-0.882925	4.2068	-5.1723	8.92424e-06	0.000726252	3.50941	ENSG00000078177	N4BP2	0.766358	3.293	5.16154	9.22308e-06	0.000750572	3.4986	ENSG00000100030	MAPK1	-0.186697	6.97232	-2.42197	0.0206139	0.999594	-3.64553
ENSG00000185274	GALNT17	1.05497	1.78349	3.55719	0.00107513	0.0865398	-0.827121	ENSG00000158623	COPG2	-0.288877	5.6144	-4.0746	0.000243172	0.0196774	0.418437	ENSG00000127948	POR	0.267673	6.66017	2.20394	0.0340255	0.999906	-3.85277	ENSG00000108559	NUP88	-0.321176	4.97629	-5.1709	8.96239e-06	0.000726293	3.48445	ENSG00000122641	INHBA	1.79196	0.665965	5.15939	9.28409e-06	0.000752362	3.21513	ENSG00000147364	FBXO25	0.135047	5.61065	2.41998	0.0207106	0.999594	-3.61106
ENSG00000095015	MAP3K1	0.286901	4.8506	3.55663	0.0010768	0.0865398	-0.93558	ENSG00000165804	ZNF219	-0.511727	7.31673	-4.07268	0.00024455	0.0196774	0.444659	ENSG00000091129	NRCAM	0.615863	5.11737	2.20351	0.0340589	0.999906	-3.85258	ENSG00000115233	PSMD14	-0.567255	5.56399	-5.16934	9.00542e-06	0.000726726	3.46542	ENSG00000166619	BLCAP	-0.456282	7.49078	-5.1573	9.34366e-06	0.000754022	3.43635	ENSG00000137266	SLC22A23	-0.27953	4.9369	-2.41542	0.0209344	0.999594	-3.65352
ENSG00000122376	SHLD2	-0.189537	5.58712	-3.55661	0.00107687	0.0865398	-0.969624	ENSG00000179921	GPBAR1	-0.640462	3.70656	-4.07225	0.000244858	0.0196774	0.479639	ENSG00000157103	SLC6A1	-0.825258	1.72936	-2.20327	0.034077	0.999906	-4.24787	ENSG00000165813	CCDC186	0.544805	4.9083	5.16782	9.0475e-06	0.00072708	3.47862	ENSG00000150756	ATPSCKMT	-0.439855	4.30548	-5.15177	9.5031e-06	0.000758472	3.434	ENSG00000258708	SLC25A21-AS1	0.472888	1.91963	2.41402	0.0210033	0.999594	-4.12769
ENSG00000103534	TMC5	-0.930018	0.555415	-3.54965	0.00109809	0.0874832	-0.920323	ENSG00000128699	ORMDL1	-0.260543	5.92309	-4.06625	0.000249198	0.0197659	0.393194	ENSG00000236714		-0.841974	0.388888	-2.20135	0.034224	0.999906	-4.34943	ENSG00000129473	BCL2L2	-0.309298	7.14117	-5.16422	9.14787e-06	0.000732095	3.46742	ENSG00000164484	TMEM200A	1.2725	2.01755	5.15149	9.51131e-06	0.000758472	3.40783	ENSG00000118900	UBN1	-0.164556	6.2048	-2.41004	0.0212005	0.999594	-3.62271
ENSG00000288694		0.936193	-1.11227	3.54846	0.00110177	0.0874832	-1.26297	ENSG00000163964	PIGX	-0.230526	4.61373	-4.06594	0.000249428	0.0197659	0.424871	ENSG00000164938	TP53INP1	-0.239467	5.78315	-2.20025	0.0343081	0.999906	-3.83588	ENSG00000167930	FAM234A	-0.479558	6.85228	-5.15775	9.33076e-06	0.000743646	3.44156	ENSG00000146063	TRIM41	-0.322135	5.62665	-5.1513	9.51678e-06	0.000758472	3.38314	ENSG00000088970	KIZ	0.26439	4.81952	2.40883	0.0212612	0.999594	-3.67374
ENSG00000237004	ZNRF2P1	0.472627	0.956389	3.54832	0.00110221	0.0874832	-0.892513	ENSG00000150594	ADRA2A	-0.549263	7.24832	-4.06237	0.000252046	0.0197659	0.413368	ENSG00000126785	RHOJ	-0.368965	5.3094	-2.19964	0.0343548	0.999906	-3.85213	ENSG00000159445	THEM4	-0.300638	4.95365	-5.15311	9.46432e-06	0.000745211	3.43321	ENSG00000108469	RECQL5	-0.302274	4.826	-5.1474	9.63119e-06	0.00075937	3.39719	ENSG00000170364	SETMAR	0.194342	4.70013	2.40186	0.0216114	0.999594	-3.69071
ENSG00000108846	ABCC3	-0.909374	4.60639	-3.54445	0.00111423	0.0877194	-0.932068	ENSG00000068323	TFE3	-0.359982	7.48896	-4.0619	0.000252398	0.0197659	0.418194	ENSG00000101335	MYL9	0.415431	9.51983	2.19921	0.0343878	0.999906	-4.01614	ENSG00000153130	SCOC	-0.320363	5.90074	-5.15304	9.46627e-06	0.000745211	3.4141	ENSG00000151413	NUBPL	-0.357916	4.85455	-5.14705	9.64144e-06	0.00075937	3.39294	ENSG00000135744	AGT	-0.597727	2.44943	-2.40159	0.0216254	0.999594	-4.05548
ENSG00000136869	TLR4	0.335635	6.24231	3.54305	0.00111861	0.0877194	-1.00265	ENSG00000167670	CHAF1A	-0.332691	4.27068	-4.0599	0.000253882	0.0197659	0.424278	ENSG00000135636	DYSF	-0.418448	5.43999	-2.19736	0.0345311	0.999906	-3.84765	ENSG00000119685	TTLL5	0.255572	4.26751	5.15304	9.46631e-06	0.000745211	3.4583	ENSG00000185129	PURA	0.520963	5.48156	5.14689	9.64617e-06	0.00075937	3.3817	ENSG00000267707		0.628999	-0.906675	2.40042	0.0216847	0.999594	-4.39122
ENSG00000172331	BPGM	-0.256093	4.3728	-3.54298	0.00111883	0.0877194	-0.943807	ENSG00000171055	FEZ2	-0.263495	6.84338	-4.05966	0.000254053	0.0197659	0.394358	ENSG00000166173	LARP6	0.292065	5.57833	2.19419	0.0347765	0.999906	-3.84262	ENSG00000112378	PERP	-0.564229	5.97612	-5.14987	9.55878e-06	0.000748413	3.40778	ENSG00000185989	RASA3	-0.434916	7.42862	-5.14322	9.75522e-06	0.000764833	3.39465	ENSG00000132561	MATN2	0.312988	7.02768	2.397	0.0218593	0.999594	-3.669
ENSG00000134077	THUMPD3	-0.14884	5.0107	-3.53852	0.0011329	0.0882104	-0.997448	ENSG00000289412	ZEBTR	-0.772393	-0.51999	-4.05965	0.000254063	0.0197659	-0.0380653	ENSG00000245293	CYP2U1-AS1	0.480718	1.44915	2.19245	0.0349121	0.999906	-4.25591	ENSG00000121022	COPS5	-0.250973	5.7993	-5.14872	9.59244e-06	0.000748413	3.40124	ENSG00000182704	TSKU	-0.807921	8.22058	-5.13867	9.89211e-06	0.000771236	3.39731	ENSG00000117400	MPL	0.425081	1.50351	2.39549	0.0219369	0.999594	-4.17829
ENSG00000087053	MTMR2	-0.165465	5.55075	-3.53683	0.00113826	0.0882104	-1.01948	ENSG00000116667	C1orf21	0.394854	6.3201	4.05952	0.000254158	0.0197659	0.378676	ENSG00000228436	RRAGC-DT	0.3916	1.64932	2.19245	0.0349121	0.999906	-4.24091	ENSG00000213096	ZNF254	0.407133	3.53137	5.14767	9.6234e-06	0.000748413	3.45904	ENSG00000167291	TBC1D16	-0.472276	8.21611	-5.13773	9.92051e-06	0.000771236	3.39567	ENSG00000259448	LINC02352	0.388109	2.61397	2.39371	0.0220281	0.999594	-4.03185
ENSG00000182628	SKA2	-0.253435	4.82527	-3.53483	0.00114466	0.0882104	-0.996039	ENSG00000088833	NSFL1C	-0.228043	6.38131	-4.05704	0.000256013	0.0198302	0.373779	ENSG00000175356	SCUBE2	0.311525	5.81497	2.19114	0.035014	0.999906	-3.84781	ENSG00000182782	HCAR2	-0.634296	4.99097	-5.13965	9.86241e-06	0.000763921	3.39363	ENSG00000110013	SIAE	-0.432832	5.8479	-5.13638	9.96173e-06	0.000771236	3.34049	ENSG00000274104		0.506403	0.0317801	2.39343	0.0220425	0.999594	-4.33893
ENSG00000255587	RAB44	0.554868	0.709737	3.5343	0.00114634	0.0882104	-0.940268	ENSG00000122779	TRIM24	0.203323	4.61441	4.05526	0.000257353	0.0198543	0.399803	ENSG00000076258	FMO4	0.248269	3.33432	2.19111	0.0350164	0.999906	-4.05125	ENSG00000163931	TKT	-0.712005	9.02576	-5.13804	9.91118e-06	0.000764628	3.42678	ENSG00000254473	UBQLN1-AS1	-0.635457	1.90084	-5.1348	1.00099e-05	0.000771236	3.35377	ENSG00000139626	ITGB7	-0.577172	0.98809	-2.38929	0.0222573	0.999594	-4.24511
ENSG00000162383	SLC1A7	0.585457	3.3292	3.53244	0.00115235	0.0882104	-0.894378	ENSG00000069869	NEDD4	0.446076	4.48209	4.05157	0.000260147	0.0199899	0.401054	ENSG00000271966	ARFGEF1-DT	0.748423	-0.934338	2.19067	0.035051	0.999906	-4.4427	ENSG00000165280	VCP	-0.393631	8.23718	-5.13607	9.97113e-06	0.000766188	3.40838	ENSG00000205758	CRYZL1	-0.288099	5.11335	-5.13125	1.01193e-05	0.000771236	3.33756	ENSG00000287024		0.557434	-0.0646579	2.38928	0.0222579	0.999594	-4.34592
ENSG00000103742	IGDCC4	0.844978	3.11661	3.53238	0.00115254	0.0882104	-0.86951	ENSG00000094916	CBX5	0.241182	6.61725	4.04895	0.000262151	0.0200639	0.356682	ENSG00000101986	ABCD1	0.324757	5.13806	2.18925	0.0351621	0.999906	-3.85874	ENSG00000075539	FRYL	0.407308	6.04955	5.13165	1.01069e-05	0.000773168	3.35434	ENSG00000127125	PPCS	-0.380738	6.00598	-5.13085	1.01317e-05	0.000771236	3.32294	ENSG00000115423	DNAH6	0.451457	1.48972	2.3851	0.0224762	0.999594	-4.17062
ENSG00000127951	FGL2	0.448844	6.90216	3.52826	0.00116589	0.0888794	-1.02606	ENSG00000117594	HSD11B1	-1.01208	5.42108	-4.04444	0.000265634	0.0202037	0.352218	ENSG00000278389		0.57883	-1.20526	2.18875	0.0352014	0.999906	-4.45486	ENSG00000006757	PNPLA4	-0.448867	4.52337	-5.13052	1.01421e-05	0.000773168	3.38427	ENSG00000140563	MCTP2	0.972824	1.3111	5.12909	1.01863e-05	0.000771236	3.22178	ENSG00000176225	RTTN	0.308368	3.33308	2.38483	0.0224905	0.999594	-3.92412
ENSG00000160321	ZNF208	0.602411	1.67018	3.52625	0.00117249	0.0890161	-0.885158	ENSG00000131467	PSME3	-0.24496	6.17115	-4.04277	0.000266928	0.0202037	0.330996	ENSG00000272343		-0.651032	-1.51201	-2.18803	0.0352584	0.999906	-4.46091	ENSG00000176387	HSD11B2	1.20504	1.69177	5.12482	1.03204e-05	0.000783659	3.23834	ENSG00000256713	PGA5	-0.976193	-0.7483	-5.12899	1.01896e-05	0.000771236	2.9377	ENSG00000245468	LINC02447	0.444965	0.204888	2.38354	0.0225584	0.999594	-4.32166
ENSG00000186834	HEXIM1	-0.320544	6.19071	-3.52462	0.00117784	0.0890161	-1.05099	ENSG00000151632	AKR1C2	-0.744736	9.23912	-4.04253	0.00026712	0.0202037	0.410978	ENSG00000075539	FRYL	-0.258207	6.04955	-2.18545	0.0354619	0.999906	-3.84941	ENSG00000162433	AK4	-0.439955	6.3768	-5.12211	1.04064e-05	0.000786674	3.32972	ENSG00000135447	PPP1R1A	-0.928294	8.8806	-5.12823	1.02134e-05	0.000771236	3.38349	ENSG00000264304		-0.726202	-0.791844	-2.38321	0.0225756	0.999594	-4.39136
ENSG00000258545	RHOXF1-AS1	-0.684466	4.53607	-3.52262	0.00118443	0.0890161	-1.00755	ENSG00000086289	EPDR1	-0.380262	6.33557	-4.03788	0.000270774	0.0202281	0.323659	ENSG00000106070	GRB10	-0.30589	5.91617	-2.1844	0.0355446	0.999906	-3.84785	ENSG00000280211		-0.734107	-0.221513	-5.11933	1.04952e-05	0.000786674	2.71244	ENSG00000124422	USP22	0.283556	7.19933	5.12735	1.02408e-05	0.000771236	3.33832	ENSG00000182866	LCK	-0.575872	1.63307	-2.38172	0.0226547	0.999594	-4.17883
ENSG00000100764	PSMC1	-0.225285	5.09468	-3.52211	0.00118614	0.0890161	-1.04513	ENSG00000101346	POFUT1	-0.217676	6.75174	-4.03683	0.00027161	0.0202281	0.328226	ENSG00000085276	MECOM	-0.409417	5.18586	-2.18349	0.0356169	0.999906	-3.8726	ENSG00000286864		1.05061	-0.490293	5.11789	1.05417e-05	0.000786674	2.65385	ENSG00000178409	BEND3	0.534486	1.24993	5.12621	1.02768e-05	0.000771236	3.25109	ENSG00000073008	PVR	-0.19482	4.6627	-2.38115	0.0226847	0.999594	-3.71119
ENSG00000275198	LINC02960	-0.518026	0.0740636	-3.51784	0.00120036	0.0893463	-1.05728	ENSG00000111832	RWDD1	-0.257741	6.1452	-4.036	0.00027227	0.0202281	0.312347	ENSG00000101695	RNF125	-0.312484	5.28021	-2.18232	0.0357095	0.999906	-3.8671	ENSG00000169021	UQCRFS1	-0.480139	6.14223	-5.11732	1.05602e-05	0.000786674	3.31091	ENSG00000151702	FLI1	0.412668	6.2154	5.12276	1.03858e-05	0.000776398	3.30207	ENSG00000182836	PLCXD3	0.662879	2.6928	2.3765	0.0229321	0.999594	-4.05139
ENSG00000087470	DNM1L	-0.182871	6.23567	-3.51596	0.0012067	0.0893463	-1.07407	ENSG00000117475	BLZF1	-0.180956	4.71669	-4.03552	0.000272649	0.0202281	0.337214	ENSG00000113966	ARL6	-0.231454	2.94946	-2.18185	0.0357474	0.999906	-4.11381	ENSG00000110492	MDK	0.967289	4.44294	5.1172	1.0564e-05	0.000786674	3.35616	ENSG00000196502	SULT1A1	-0.77282	2.68997	-5.1207	1.04513e-05	0.000777095	3.37653	ENSG00000157349	DDX19B	0.212612	4.2798	2.37644	0.0229352	0.999594	-3.76556
ENSG00000260257		-0.551554	2.83413	-3.51557	0.00120801	0.0893463	-0.914962	ENSG00000138669	PRKG2	1.16138	2.27275	4.03076	0.000276475	0.0202281	0.356204	ENSG00000087365	SF3B2	0.178215	7.85413	2.18066	0.0358425	0.999906	-3.92657	ENSG00000110435	PDHX	-0.383561	5.22409	-5.11278	1.07077e-05	0.000794308	3.30696	ENSG00000108187	PBLD	-0.470165	4.57339	-5.11994	1.04757e-05	0.000777095	3.32437	ENSG00000272070		0.738074	-0.50247	2.37523	0.0230002	0.999594	-4.37918
ENSG00000136319	TTC5	0.275846	3.46963	3.51428	0.00121237	0.0893463	-0.941165	ENSG00000221968	FADS3	-0.635413	7.89394	-4.02615	0.000280225	0.0202281	0.335533	ENSG00000149922	TBX6	0.361376	1.33185	2.17893	0.0359802	0.999906	-4.28664	ENSG00000231106	LINC01436	1.2136	-0.269564	5.11093	1.07686e-05	0.000795076	2.93462	ENSG00000172824	CES4A	-0.754788	2.76705	-5.11829	1.05287e-05	0.000777889	3.37058	ENSG00000254477		0.623265	-0.566333	2.37512	0.0230062	0.999594	-4.38308
ENSG00000214578	HMGN2P15	0.525976	2.55404	3.51364	0.00121454	0.0893463	-0.908123	ENSG00000151176	PLBD2	-0.469642	7.6323	-4.0257	0.000280593	0.0202281	0.322046	ENSG00000226853	GPR155-DT	0.71382	-0.395179	2.17767	0.0360815	0.999906	-4.41053	ENSG00000083642	PDS5B	0.358921	5.31439	5.10996	1.08005e-05	0.000795076	3.2956	ENSG00000177469	CAVIN1	-0.45384	10.7519	-5.1171	1.05671e-05	0.000777889	3.372	ENSG00000280003		-0.73332	-1.20423	-2.37475	0.0230261	0.999594	-4.41781
ENSG00000231365	WARS2-AS1	0.242382	4.08322	3.51252	0.00121834	0.0893463	-0.989167	ENSG00000272990		-0.673127	2.13278	-4.02529	0.000280926	0.0202281	0.357155	ENSG00000184220	CMSS1	0.269562	4.46312	2.17518	0.0362822	0.999906	-3.92076	ENSG00000163528	CHCHD4	-0.429857	3.87111	-5.10848	1.08496e-05	0.000795647	3.34133	ENSG00000179715	PCED1B	-0.572175	3.88531	-5.1153	1.06255e-05	0.00077922	3.34674	ENSG00000187758	ADH1A	0.637929	1.43537	2.37383	0.0230754	0.999594	-4.20078
ENSG00000185033	SEMA4B	0.365124	3.75021	3.50636	0.00123948	0.0895769	-0.984355	ENSG00000148688	RPP30	-0.190238	4.67318	-4.025	0.000281169	0.0202281	0.311092	ENSG00000118276	B4GALT6	-0.76084	4.68161	-2.17476	0.0363162	0.999906	-3.93724	ENSG00000137075	RNF38	0.360816	5.97735	5.10588	1.09362e-05	0.000798961	3.27722	ENSG00000138279	ANXA7	-0.299761	7.18885	-5.10888	1.08365e-05	0.000791679	3.28432	ENSG00000115392	FANCL	0.254289	4.65153	2.3738	0.0230771	0.999594	-3.7221
ENSG00000116237	ICMT	-0.185434	7.04071	-3.50506	0.00124397	0.0895769	-1.07298	ENSG00000182551	ADI1	-0.29018	6.98351	-4.0241	0.000281902	0.0202281	0.302873	ENSG00000123352	SPATS2	-0.235025	4.12438	-2.17448	0.0363388	0.999906	-3.97304	ENSG00000108846	ABCC3	-1.27921	4.60639	-5.10035	1.11228e-05	0.000809532	3.30847	ENSG00000181104	F2R	0.65946	4.58544	5.10337	1.10207e-05	0.000793056	3.27654	ENSG00000168913	ENHO	1.06621	-0.925707	2.37196	0.0231763	0.999594	-4.40345
ENSG00000113384	GOLPH3	-0.128626	6.57935	-3.50473	0.00124514	0.0895769	-1.09348	ENSG00000117139	KDM5B	0.267956	5.54491	4.02128	0.000284238	0.0202281	0.274109	ENSG00000279692		0.685027	-0.700018	2.17254	0.0364954	0.999906	-4.43828	ENSG00000108861	DUSP3	-0.359013	6.87753	-5.09887	1.11734e-05	0.000810153	3.26991	ENSG00000119772	DNMT3A	0.404725	5.23885	5.10328	1.10235e-05	0.000793056	3.25257	ENSG00000136367	ZFHX2	-0.522875	2.15119	-2.37171	0.0231897	0.999594	-4.09829
ENSG00000128654	MTX2	-0.24082	4.74031	-3.50192	0.00125493	0.0895769	-1.07392	ENSG00000163539	CLASP2	0.226932	5.71488	4.01855	0.000286514	0.0202281	0.263444	ENSG00000157617	C2CD2	0.34446	7.959	2.17221	0.0365221	0.999906	-3.94456	ENSG00000142657	PGD	-0.618327	8.10443	-5.09753	1.12193e-05	0.000810435	3.29453	ENSG00000094916	CBX5	0.303994	6.61725	5.10294	1.10352e-05	0.000793056	3.25145	ENSG00000174428	GTF2IRD2B	0.325917	3.46427	2.36876	0.0233497	0.999594	-3.90608
ENSG00000119812	FAM98A	-0.269974	6.1238	-3.50106	0.00125796	0.0895769	-1.11244	ENSG00000168994	PXDC1	-0.486688	6.3866	-4.01779	0.000287148	0.0202281	0.267722	ENSG00000136237	RAPGEF5	-0.520326	5.58008	-2.17076	0.0366402	0.999906	-3.86806	ENSG00000144331	ZNF385B	1.19372	0.877379	5.09242	1.13958e-05	0.000820116	3.02374	ENSG00000167930	FAM234A	-0.504148	6.85228	-5.10149	1.10841e-05	0.000793056	3.25289	ENSG00000115363	EVA1A	-0.813141	-0.513627	-2.36774	0.0234051	0.999594	-4.37568
ENSG00000236914	LINC01852	-0.366912	1.67395	-3.50083	0.00125877	0.0895769	-0.947163	ENSG00000163960	UBXN7	0.362197	5.95683	4.01741	0.000287467	0.0202281	0.261169	ENSG00000172508	CARNS1	-0.499985	1.95225	-2.16979	0.0367191	0.999906	-4.23375	ENSG00000278727		0.614039	0.948003	5.08948	1.14987e-05	0.000821665	3.01241	ENSG00000272777		-0.604594	1.0184	-5.10131	1.10902e-05	0.000793056	3.15115	ENSG00000286445		0.636121	-1.0378	2.36692	0.0234494	0.999594	-4.40874
ENSG00000289021		-0.557716	-0.960729	-3.50008	0.0012614	0.0895769	-1.29071	ENSG00000137075	RNF38	0.301078	5.97735	4.01638	0.000288333	0.0202281	0.257654	ENSG00000131845	ZNF304	-0.161307	4.32382	-2.16849	0.0368257	0.999906	-3.94977	ENSG00000181061	HIGD1A	-0.499812	6.01624	-5.08938	1.15025e-05	0.000821665	3.22937	ENSG00000197879	MYO1C	-0.535603	9.8862	-5.10096	1.1102e-05	0.000793056	3.32178	ENSG00000149489	ROM1	0.381539	2.69729	2.36634	0.0234812	0.999594	-4.03274
ENSG00000111897	SERINC1	-0.16853	9.06818	-3.49935	0.00126397	0.0895769	-1.01056	ENSG00000113739	STC2	-0.754132	4.03706	-4.01627	0.000288427	0.0202281	0.322349	ENSG00000271009		0.381116	1.39798	2.16792	0.0368724	0.999906	-4.27728	ENSG00000134013	LOXL2	-0.594462	6.80599	-5.07949	1.18555e-05	0.000842955	3.21225	ENSG00000179921	GPBAR1	-0.815569	3.70656	-5.09567	1.12833e-05	0.000798652	3.29456	ENSG00000176402	GJC3	0.706403	-0.56543	2.36486	0.0235625	0.999594	-4.38918
ENSG00000106948	AKNA	0.306962	6.18091	3.49839	0.00126736	0.0895769	-1.11537	ENSG00000109458	GAB1	0.472688	5.15324	4.01597	0.000288675	0.0202281	0.273768	ENSG00000243056	EIF4EBP3	0.314146	1.75201	2.16685	0.0369601	0.999906	-4.247	ENSG00000074527	NTN4	0.573151	5.58703	5.0785	1.18917e-05	0.000842955	3.2001	ENSG00000140443	IGF1R	0.7093	5.7048	5.094	1.13409e-05	0.000798652	3.2203	ENSG00000181234	TMEM132C	0.42501	7.06121	2.36214	0.023712	0.999594	-3.70486
ENSG00000116711	PLA2G4A	-0.465026	5.36745	-3.49723	0.00127148	0.0895769	-1.11383	ENSG00000123636	BAZ2B	0.380637	5.55164	4.01565	0.000288947	0.0202281	0.259429	ENSG00000154642	C21orf91	-0.30327	4.00826	-2.16598	0.0370316	0.999906	-3.99368	ENSG00000138594	TMOD3	0.469725	6.28967	5.0774	1.19317e-05	0.000842955	3.19759	ENSG00000165698	SPACA9	-0.515013	3.15309	-5.09373	1.13502e-05	0.000798652	3.30551	ENSG00000119138	KLF9	0.445838	7.45836	2.3617	0.0237362	0.999594	-3.72973
ENSG00000100519	PSMC6	-0.189942	6.14835	-3.49625	0.00127493	0.0895769	-1.12612	ENSG00000004846	ABCB5	1.80898	2.30394	4.01499	0.000289502	0.0202281	0.300324	ENSG00000254726	MEX3A	-0.603427	0.153912	-2.16592	0.0370359	0.999906	-4.39736	ENSG00000100568	VTI1B	-0.373514	7.38988	-5.07154	1.21473e-05	0.000855055	3.20311	ENSG00000111667	USP5	-0.404226	6.28978	-5.09318	1.13696e-05	0.000798652	3.21651	ENSG00000165506	DNAAF2	-0.223796	2.9986	-2.36145	0.0237497	0.999594	-3.98828
ENSG00000072110	ACTN1	-0.327583	8.06645	-3.49561	0.00127722	0.0895769	-1.05947	ENSG00000080200	CRYBG3	0.563991	5.53962	4.01324	0.000290987	0.0202281	0.256841	ENSG00000183549	ACSM5	0.372445	5.61843	2.16289	0.0372864	0.999906	-3.87206	ENSG00000108671	PSMD11	-0.290756	6.3185	-5.06894	1.22443e-05	0.000858747	3.17145	ENSG00000158560	DYNC1I1	-0.558421	1.94679	-5.09266	1.13876e-05	0.000798652	3.24638	ENSG00000221946	FXYD7	0.7301	-0.455935	2.3587	0.0239024	0.999594	-4.37026
ENSG00000242071	RPL7AP6	0.643159	1.81068	3.49038	0.00129597	0.0899607	-0.969739	ENSG00000122359	ANXA11	-0.300672	8.57536	-4.01099	0.000292904	0.0202281	0.310911	ENSG00000205683	DPF3	-0.463218	1.22892	-2.16245	0.0373221	0.999906	-4.30124	ENSG00000109381	ELF2	0.345401	5.55967	5.06656	1.23338e-05	0.000860226	3.16413	ENSG00000164692	COL1A2	1.38772	11.3544	5.08869	1.15266e-05	0.000798652	3.28825	ENSG00000158882	TOMM40L	-0.251289	3.88335	-2.35683	0.024006	0.999594	-3.83752
ENSG00000273186		-0.535361	0.341225	-3.49031	0.00129621	0.0899607	-1.06069	ENSG00000255529	POLR2M	0.241147	4.97767	4.01053	0.000293297	0.0202281	0.259236	ENSG00000251580	LINC02482	0.392119	0.493637	2.16212	0.0373494	0.999906	-4.35869	ENSG00000116667	C1orf21	0.465823	6.3201	5.06601	1.23546e-05	0.000860226	3.16465	ENSG00000156639	ZFAND3	-0.239837	6.61771	-5.08843	1.1536e-05	0.000798652	3.20899	ENSG00000272034	SNORD14A	0.492134	-0.163318	2.35598	0.0240538	0.999594	-4.34864
ENSG00000164283	ESM1	-1.27341	-1.28182	-3.48918	0.0013003	0.0899607	-1.37472	ENSG00000147676	MAL2	-0.673247	4.48512	-4.01029	0.000293507	0.0202281	0.276295	ENSG00000169504	CLIC4	-0.18711	8.45735	-2.16026	0.0375042	0.999906	-3.97287	ENSG00000101298	SNPH	-0.470281	3.09471	-5.06146	1.25273e-05	0.000869115	3.21201	ENSG00000287151	LINC03124	0.796564	1.18145	5.08623	1.16137e-05	0.000798652	3.106	ENSG00000272894	MIOS-DT	0.437554	2.04405	2.3517	0.0242939	0.999594	-4.1289
ENSG00000135046	ANXA1	-0.334726	10.1024	-3.4889	0.00130134	0.0899607	-1.00293	ENSG00000291152	SBDSP1	-0.468665	4.67777	-4.00996	0.000293785	0.0202281	0.270798	ENSG00000198416	ZNF658B	-0.748831	-1.04789	-2.15879	0.0376263	0.999906	-4.44634	ENSG00000258545	RHOXF1-AS1	-0.95517	4.53607	-5.05814	1.26553e-05	0.000874845	3.17479	ENSG00000122420	PTGFR	0.936129	4.69596	5.08611	1.16181e-05	0.000798652	3.23533	ENSG00000100147	CCDC134	-0.307492	3.19898	-2.35007	0.0243858	0.999594	-3.96182
ENSG00000128594	LRRC4	0.488979	1.55347	3.48667	0.00130944	0.0901968	-0.984406	ENSG00000173409	ARV1	-0.259851	4.1842	-4.0087	0.000294867	0.0202281	0.29115	ENSG00000174564	IL20RB	-0.486411	2.32464	-2.15843	0.0376568	0.999906	-4.1823	ENSG00000116191	RALGPS2	0.626872	3.31876	5.05608	1.2735e-05	0.000877211	3.19832	ENSG00000120705	ETF1	-0.371791	7.30184	-5.0843	1.16823e-05	0.000798652	3.21717	ENSG00000198286	CARD11	-0.617547	1.33961	-2.34865	0.0244663	0.999594	-4.22859
ENSG00000104691	UBXN8	-0.247409	3.69799	-3.48279	0.00132365	0.0908516	-1.04761	ENSG00000135837	CEP350	0.331705	5.71008	4.008	0.000295476	0.0202281	0.237419	ENSG00000178187	ZNF454	-0.413931	1.11072	-2.15823	0.0376731	0.999906	-4.32069	ENSG00000115310	RTN4	-0.338905	9.79873	-5.05282	1.28628e-05	0.000882862	3.18832	ENSG00000172071	EIF2AK3	0.342861	4.55783	5.08386	1.16981e-05	0.000798652	3.22506	ENSG00000270917		0.627606	-1.49198	2.34716	0.0245506	0.999594	-4.43375
ENSG00000166473	PKD1L2	0.698837	6.54747	3.47956	0.0013356	0.0910447	-1.15198	ENSG00000168172	HOOK3	0.365456	6.43175	4.00767	0.000295761	0.0202281	0.2399	ENSG00000171864	PRND	-1.55202	1.0528	-2.15677	0.0377953	0.999906	-4.32219	ENSG00000144152	FBLN7	1.14162	3.48371	5.05109	1.29308e-05	0.000884382	3.18406	ENSG00000123352	SPATS2	0.385604	4.12438	5.08358	1.17084e-05	0.000798652	3.24633	ENSG00000104043	ATP8B4	0.359969	5.20173	2.34622	0.0246044	0.999594	-3.70369
ENSG00000070010	UFD1	-0.24574	5.64709	-3.47899	0.00133776	0.0910447	-1.1718	ENSG00000250303	LINC02762	-0.473775	3.58244	-4.00588	0.000297308	0.0202621	0.311903	ENSG00000227542	MYO1B-AS1	-0.711979	-0.260434	-2.15379	0.0380455	0.999906	-4.41877	ENSG00000163848	ZNF148	0.279311	5.71541	5.04882	1.30207e-05	0.000887384	3.11143	ENSG00000117480	FAAH	-0.753267	4.25948	-5.08222	1.17571e-05	0.000798652	3.23539	ENSG00000165458	INPPL1	-0.201323	6.90346	-2.34521	0.0246618	0.999594	-3.71494
ENSG00000213609	RPL7AP50	1.25769	-0.271847	3.47821	0.00134063	0.0910447	-1.23353	ENSG00000172239	PAIP1	-0.248085	6.22652	-4.00254	0.000300214	0.0203881	0.22291	ENSG00000068079	IFI35	0.507139	4.54336	2.15332	0.0380852	0.999906	-3.93618	ENSG00000134333	LDHA	-0.495139	9.21628	-5.04375	1.32242e-05	0.000898084	3.15793	ENSG00000011347	SYT7	0.569743	4.07714	5.08213	1.17601e-05	0.000798652	3.25072	ENSG00000149823	VPS51	0.19504	6.20244	2.34407	0.0247268	0.999594	-3.68624
ENSG00000180921	FAM83H	-0.515607	3.05704	-3.4767	0.00134628	0.0911079	-1.02129	ENSG00000165417	GTF2A1	0.278057	5.57373	3.99739	0.000304765	0.0205696	0.208586	ENSG00000258559		-0.382671	1.82364	-2.15253	0.0381511	0.999906	-4.25374	ENSG00000163463	KRTCAP2	-0.344568	2.81211	-5.03972	1.3388e-05	0.000904398	3.13736	ENSG00000075239	ACAT1	-0.495005	7.11933	-5.08082	1.18074e-05	0.000798669	3.19985	ENSG00000267221	C17orf113	0.388433	1.62065	2.34325	0.0247742	0.999594	-4.19384
ENSG00000147676	MAL2	-0.601511	4.48512	-3.4699	0.001372	0.0916801	-1.12217	ENSG00000115461	IGFBP5	0.607448	11.1287	3.99362	0.000308128	0.0205696	0.295628	ENSG00000288885		0.495236	0.897096	2.15211	0.0381868	0.999906	-4.30104	ENSG00000204219	TCEA3	0.519659	4.51458	5.03903	1.34162e-05	0.000904398	3.12148	ENSG00000107829	FBXW4	-0.458181	6.40146	-5.07957	1.18526e-05	0.000798669	3.17851	ENSG00000100281	HMGXB4	0.212344	4.75394	2.34278	0.0248012	0.999594	-3.74183
ENSG00000187134	AKR1C1	-0.555856	8.6632	-3.46736	0.0013817	0.0916801	-1.10033	ENSG00000165055	METTL2B	-0.365858	5.48693	-3.99316	0.000308547	0.0205696	0.195114	ENSG00000159496	RGL4	-0.674741	-0.833569	-2.15205	0.0381923	0.999906	-4.44449	ENSG00000151498	ACAD8	-0.326985	5.15662	-5.03802	1.34579e-05	0.000904398	3.09008	ENSG00000280187		-0.585742	1.50371	-5.07869	1.18846e-05	0.000798669	3.1784	ENSG00000254837	LIPT2-AS1	0.318367	2.61877	2.34063	0.0249245	0.999594	-4.05475
ENSG00000240006	LINC02004	-0.596883	0.434225	-3.4668	0.00138389	0.0916801	-1.11514	ENSG00000185651	UBE2L3	-0.277484	6.60912	-3.99251	0.000309128	0.0205696	0.204527	ENSG00000164078	MST1R	-0.481933	1.56144	-2.15184	0.0382098	0.999906	-4.27889	ENSG00000172115	CYCS	-0.583637	6.24089	-5.03026	1.37805e-05	0.000920411	3.058	ENSG00000156103	MMP16	1.79952	2.95124	5.07657	1.1962e-05	0.000798803	3.25168	ENSG00000187066	TMEM262	0.621103	-1.25074	2.33752	0.0251043	0.999594	-4.42006
ENSG00000129048	ACKR4	0.604577	2.5702	3.46652	0.00138496	0.0916801	-1.01846	ENSG00000177932	ZNF354C	0.464147	3.62595	3.99057	0.000310879	0.0205696	0.27913	ENSG00000144043	TEX261	0.147367	6.80814	2.15146	0.0382421	0.999906	-3.9009	ENSG00000140391	TSPAN3	-0.521026	9.16172	-5.02866	1.38481e-05	0.000920411	3.11361	ENSG00000221968	FADS3	-0.796309	7.89394	-5.07607	1.19801e-05	0.000798803	3.21124	ENSG00000167508	MVD	-0.584974	4.62376	-2.33736	0.0251138	0.999594	-3.75227
ENSG00000111728	ST8SIA1	0.568993	2.27168	3.4638	0.00139546	0.0916801	-1.02451	ENSG00000204186	ZDBF2	0.401378	3.61124	3.99047	0.00031097	0.0205696	0.277257	ENSG00000272084		0.411451	-0.443192	2.15119	0.0382647	0.999906	-4.42636	ENSG00000114503	NCBP2	-0.228646	6.30889	-5.02748	1.38982e-05	0.000920411	3.05007	ENSG00000184887	BTBD6	-0.621542	7.00367	-5.07524	1.20108e-05	0.000798803	3.18167	ENSG00000152642	GPD1L	0.274701	5.96994	2.33653	0.0251622	0.999594	-3.69197
ENSG00000232818	RPS2P32	-0.619353	0.192132	-3.46318	0.00139785	0.0916801	-1.17304	ENSG00000144724	PTPRG	0.43705	6.53368	3.9903	0.000311127	0.0205696	0.196876	ENSG00000106266	SNX8	0.247222	5.30786	2.15072	0.0383045	0.999906	-3.88806	ENSG00000112655	PTK7	0.998207	3.89675	5.02596	1.39627e-05	0.000920411	3.10997	ENSG00000019549	SNAI2	0.51075	4.92606	5.07205	1.21283e-05	0.000801642	3.17183	ENSG00000287074		-0.593144	-0.662176	-2.33535	0.025231	0.999594	-4.38767
ENSG00000114316	USP4	-0.154772	6.50905	-3.46298	0.00139862	0.0916801	-1.20229	ENSG00000186594	MIR22HG	-0.508564	6.39534	-3.986	0.000315047	0.0205696	0.182238	ENSG00000104723	TUSC3	-0.29113	4.772	-2.14869	0.0384763	0.999906	-3.92957	ENSG00000164253	WDR41	-0.215439	5.47798	-5.02581	1.3969e-05	0.000920411	3.04613	ENSG00000180155	LYNX1	-0.548283	5.24207	-5.0712	1.21598e-05	0.000801642	3.16218	ENSG00000179094	PER1	0.588017	7.88197	2.33259	0.0253919	0.999594	-3.78578
ENSG00000114790	ARHGEF26	0.50461	4.09925	3.46265	0.00139993	0.0916801	-1.12764	ENSG00000290890	PDPR2P	0.647954	-0.361138	3.98511	0.000315866	0.0205696	-0.214249	ENSG00000213160	KLHL23	-0.381563	2.99036	-2.14795	0.0385399	0.999906	-4.12957	ENSG00000185650	ZFP36L1	0.42652	8.43862	5.0255	1.39825e-05	0.000920411	3.09454	ENSG00000128923	MINDY2	0.421924	5.2459	5.07071	1.21782e-05	0.000801642	3.1594	ENSG00000084710	EFR3B	-0.566744	2.11779	-2.33256	0.0253942	0.999594	-4.11666
ENSG00000164111	ANXA5	-0.355258	9.82506	-3.46254	0.00140033	0.0916801	-1.0767	ENSG00000164096	C4orf3	-0.232407	7.697	-3.98419	0.000316713	0.0205696	0.2139	ENSG00000135604	STX11	0.29718	5.33994	2.14586	0.0387183	0.999906	-3.89069	ENSG00000153922	CHD1	0.363624	5.31012	5.02323	1.40796e-05	0.000923648	3.04272	ENSG00000290549		-0.912431	2.09624	-5.06937	1.22281e-05	0.000802186	3.16454	ENSG00000281357	ARRDC3-AS1	0.541679	-0.625984	2.33145	0.0254591	0.999594	-4.3904
ENSG00000205683	DPF3	-0.528652	1.22892	-3.46205	0.00140227	0.0916801	-1.06205	ENSG00000114686	MRPL3	-0.262844	5.53091	-3.9826	0.000318184	0.0205696	0.165877	ENSG00000169564	PCBP1	0.168362	5.73029	2.14508	0.0387844	0.999906	-3.88384	ENSG00000166947	EPB42	-0.910128	2.62824	-5.01952	1.42403e-05	0.000927458	3.07951	ENSG00000149089	APIP	-0.368162	5.20174	-5.06724	1.23081e-05	0.000804698	3.14691	ENSG00000198919	DZIP3	0.207826	4.57856	2.32857	0.0256292	0.999594	-3.77266
ENSG00000006704	GTF2IRD1	-0.306134	4.22079	-3.45785	0.00141872	0.09207	-1.14571	ENSG00000163359	COL6A3	0.618397	10.2786	3.98231	0.00031845	0.0205696	0.261786	ENSG00000253276	CCDC71L	0.18021	5.50647	2.14392	0.0388845	0.999906	-3.88783	ENSG00000172915	NBEA	0.540216	3.66661	5.01938	1.42462e-05	0.000927458	3.09145	ENSG00000049245	VAMP3	-0.257665	7.62258	-5.06403	1.24293e-05	0.00080988	3.16652	ENSG00000278389		0.590997	-1.20526	2.32611	0.0257745	0.999594	-4.42185
ENSG00000176542	USF3	0.352884	5.42127	3.45665	0.00142343	0.09207	-1.21792	ENSG00000158186	MRAS	-0.458879	8.52653	-3.9819	0.000318836	0.0205696	0.233962	ENSG00000136940	PDCL	-0.1925	4.60804	-2.14314	0.0389509	0.999906	-3.94467	ENSG00000124019	FAM124B	0.818004	2.29772	5.01856	1.42819e-05	0.000927458	3.05252	ENSG00000277443	MARCKS	0.575382	7.45883	5.06254	1.24861e-05	0.000810842	3.15853	ENSG00000086544	ITPKC	0.293473	5.27585	2.32401	0.0259	0.999594	-3.71704
ENSG00000181744	DIPK2A	0.216719	4.08961	3.45622	0.00142513	0.09207	-1.13288	ENSG00000107290	SETX	0.238983	6.64752	3.98146	0.000319239	0.0205696	0.173719	ENSG00000007545	CRAMP1	-0.190177	4.59524	-2.14264	0.0389942	0.999906	-3.94134	ENSG00000175356	SCUBE2	-0.478768	5.81497	-5.01233	1.45564e-05	0.000942111	3.00777	ENSG00000154380	ENAH	0.551648	6.70798	5.05646	1.27205e-05	0.000823293	3.11781	ENSG00000060718	COL11A1	-1.60079	2.87293	-2.32125	0.0260649	0.999594	-3.93767
ENSG00000130203	APOE	1.13548	8.4558	3.45567	0.00142733	0.09207	-1.14265	ENSG00000181019	NQO1	-0.871233	7.80887	-3.98004	0.000320568	0.0205696	0.210352	ENSG00000152661	GJA1	-0.418373	6.49642	-2.1423	0.0390232	0.999906	-3.89384	ENSG00000181588	MEX3D	0.335522	4.18982	5.01021	1.46506e-05	0.000945037	3.04917	ENSG00000181997	AQP7P2	-0.908028	2.13787	-5.05529	1.2766e-05	0.00082347	3.16153	ENSG00000249992	TMEM158	-0.923712	-0.635729	-2.3197	0.0261583	0.999594	-4.39061
ENSG00000114030	KPNA1	-0.233294	5.80755	-3.45031	0.00144872	0.0931383	-1.24661	ENSG00000136682	ZNG1B	-0.264513	3.56715	-3.97992	0.000320676	0.0205696	0.24655	ENSG00000186160	CYP4Z1	0.754319	-0.360478	2.14175	0.0390704	0.999906	-4.40576	ENSG00000154274	C4orf19	-0.764659	3.6742	-5.00786	1.47564e-05	0.000945417	3.05922	ENSG00000094914	AAAS	-0.306455	5.72109	-5.0531	1.28516e-05	0.00082623	3.09508	ENSG00000137878	GCOM1	-0.399272	2.91369	-2.31799	0.0262613	0.999594	-4.01786
ENSG00000076344	RGS11	-0.533483	5.0192	-3.44228	0.00148133	0.0941862	-1.2442	ENSG00000197265	GTF2E2	-0.334603	5.12346	-3.97956	0.000321016	0.0205696	0.166899	ENSG00000178719	GRINA	0.261486	7.80661	2.1414	0.0391012	0.999906	-3.95746	ENSG00000009307	CSDE1	-0.38898	10.2676	-5.0072	1.47859e-05	0.000945417	3.06002	ENSG00000173068	BNC2	0.465339	5.14221	5.05026	1.29636e-05	0.000830661	3.10373	ENSG00000146648	EGFR	0.337658	7.58265	2.31776	0.0262755	0.999594	-3.7728
ENSG00000155966	AFF2	-0.738047	4.85159	-3.44192	0.00148281	0.0941862	-1.21271	ENSG00000144369	FAM171B	0.664077	3.06436	3.97819	0.000322295	0.0205831	0.255285	ENSG00000018408	WWTR1	-0.282383	6.57651	-2.14067	0.0391639	0.999906	-3.89812	ENSG00000123094	RASSF8	0.45354	5.00467	5.00681	1.48035e-05	0.000945417	3.00642	ENSG00000203993	ARRDC1-AS1	-0.427472	4.11484	-5.04724	1.30838e-05	0.000832852	3.1419	ENSG00000130173	ANGPTL8	-1.23266	3.13194	-2.31664	0.026343	0.999594	-3.98582
ENSG00000172115	CYCS	-0.416627	6.24089	-3.44165	0.00148394	0.0941862	-1.26338	ENSG00000136783	NIPSNAP3A	-0.268714	5.3529	-3.96994	0.000330127	0.020942	0.134598	ENSG00000261754		-0.593534	0.440929	-2.13974	0.0392443	0.999906	-4.3815	ENSG00000229847	EMX2OS	0.703596	5.2717	5.00366	1.49468e-05	0.000948005	2.99081	ENSG00000143061	IGSF3	1.10463	2.68578	5.04723	1.30842e-05	0.000832852	3.16884	ENSG00000223749	MIR503HG	-0.663822	1.5731	-2.31659	0.0263462	0.999594	-4.19281
ENSG00000104517	UBR5	0.251386	6.9892	3.4415	0.00148455	0.0941862	-1.24227	ENSG00000134440	NARS1	-0.254601	7.15823	-3.96971	0.000330352	0.020942	0.158364	ENSG00000279447		-0.583001	-0.478896	-2.13933	0.0392799	0.999906	-4.4304	ENSG00000138439	FAM117B	0.396361	3.88458	5.00325	1.49656e-05	0.000948005	3.04097	ENSG00000070018	LRP6	0.507011	5.81748	5.04576	1.31433e-05	0.000833021	3.07627	ENSG00000034053	APBA2	-0.559197	0.315038	-2.31464	0.0264647	0.999594	-4.32685
ENSG00000267769		-0.617835	-0.55683	-3.43947	0.0014929	0.0942026	-1.3153	ENSG00000258545	RHOXF1-AS1	-0.772527	4.53607	-3.96886	0.000331171	0.020942	0.162734	ENSG00000170681	CAVIN4	-0.658971	-1.33615	-2.13898	0.0393097	0.999906	-4.4655	ENSG00000264343	NOTCH2NLA	0.631139	1.01242	5.00083	1.50766e-05	0.000948005	2.80846	ENSG00000233926	TLE1-DT	-0.91358	0.881981	-5.04403	1.32127e-05	0.000833021	2.97163	ENSG00000148180	GSN	0.326842	12.3083	2.31406	0.0265	0.999594	-4.08044
ENSG00000198542	ITGBL1	1.13405	3.26488	3.43847	0.00149704	0.0942026	-1.10296	ENSG00000065325	GLP2R	-0.465786	3.3421	-3.96543	0.000334491	0.0210474	0.209715	ENSG00000106688	SLC1A1	0.363133	3.12664	2.13705	0.0394777	0.999906	-4.11451	ENSG00000079785	DDX1	-0.250128	7.06586	-5.00076	1.50795e-05	0.000948005	2.98914	ENSG00000080345	RIF1	0.337994	5.76845	5.04394	1.32164e-05	0.000833021	3.06882	ENSG00000089723	OTUB2	-0.786367	0.332836	-2.3129	0.0265705	0.999594	-4.32132
ENSG00000240445	FOXO3B	0.560089	1.25631	3.43789	0.00149947	0.0942026	-1.11356	ENSG00000073614	KDM5A	0.278363	5.7088	3.96184	0.000338001	0.0210474	0.110354	ENSG00000157823	AP3S2	0.167249	5.49988	2.13642	0.0395322	0.999906	-3.89338	ENSG00000172301	COPRS	-0.486419	5.78592	-5.00041	1.50957e-05	0.000948005	2.96906	ENSG00000009780	FAM76A	-0.405745	4.76627	-5.04127	1.33247e-05	0.000837115	3.09226	ENSG00000232912	RERE-AS1	0.594959	0.27351	2.31281	0.026576	0.999594	-4.33484
ENSG00000082153	BZW1	-0.22287	6.89727	-3.43472	0.00151267	0.0945776	-1.26175	ENSG00000151458	ANKRD50	0.44795	4.82943	3.96124	0.000338588	0.0210474	0.141167	ENSG00000279205		-0.549597	0.154605	-2.13583	0.0395838	0.999906	-4.40006	ENSG00000241990		-0.579675	2.49493	-4.99845	1.51861e-05	0.000948005	3.00773	ENSG00000018610	STEEP1	-0.339188	4.77424	-5.03997	1.3378e-05	0.000837729	3.08146	ENSG00000275993		0.680844	1.88001	2.31264	0.0265867	0.999594	-4.15956
ENSG00000113119	TMCO6	0.259165	3.66013	3.43411	0.00151524	0.0945776	-1.16319	ENSG00000125484	GTF3C4	0.302914	4.79193	3.95968	0.000340132	0.0210474	0.131924	ENSG00000196781	TLE1	0.324076	6.25619	2.1358	0.0395869	0.999906	-3.89864	ENSG00000184305	CCSER1	0.830395	0.9732	4.99821	1.51974e-05	0.000948005	2.80753	ENSG00000122378	PRXL2A	-0.678856	9.19832	-5.0374	1.34833e-05	0.000841359	3.1279	ENSG00000285280		0.525258	-0.604558	2.3123	0.0266073	0.999594	-4.39886
ENSG00000083097	DOP1A	0.267322	4.71445	3.43231	0.0015228	0.0947427	-1.24492	ENSG00000058063	ATP11B	0.277375	6.07485	3.95921	0.000340594	0.0210474	0.104282	ENSG00000273265	CNNM3-DT	0.690482	-1.22142	2.13523	0.0396359	0.999906	-4.46115	ENSG00000178537	SLC25A20	-0.496913	5.49165	-4.99735	1.52373e-05	0.000948005	2.96381	ENSG00000205189	ZBTB10	0.386905	4.87453	5.03643	1.35232e-05	0.000841359	3.07264	ENSG00000224687	RASAL2-AS1	0.479642	0.607068	2.3121	0.0266198	0.999594	-4.30632
ENSG00000068024	HDAC4	0.311063	5.21507	3.4263	0.00154838	0.0959988	-1.29131	ENSG00000131263	RLIM	0.307251	5.51551	3.95824	0.000341556	0.0210474	0.103245	ENSG00000183117	CSMD1	1.10049	1.83603	2.13416	0.0397293	0.999906	-4.23754	ENSG00000137547	MRPL15	-0.410786	4.89058	-4.99031	1.55685e-05	0.000965499	2.96122	ENSG00000144152	FBLN7	1.18803	3.48371	5.03388	1.3629e-05	0.000845217	3.13231	ENSG00000119408	NEK6	-0.295586	5.6315	-2.31175	0.0266408	0.999594	-3.71657
ENSG00000205364	MT1M	0.68052	2.50556	3.42523	0.00155294	0.0959988	-1.12639	ENSG00000158691	ZSCAN12	0.310986	3.76293	3.95752	0.000342275	0.0210474	0.182571	ENSG00000108813	DLX4	-0.774104	-0.459903	-2.13379	0.0397618	0.999906	-4.41997	ENSG00000109738	GLRB	-0.404164	3.29537	-4.98708	1.57224e-05	0.000971917	3.0031	ENSG00000122882	ECD	-0.194672	4.93798	-5.03137	1.37337e-05	0.000848982	3.0498	ENSG00000288775		0.576315	0.0981344	2.31046	0.02672	0.999594	-4.33998
ENSG00000230091	TMEM254-AS1	-0.563573	2.34959	-3.42121	0.00157031	0.0963046	-1.12708	ENSG00000258568	RHOQP1	-0.672099	-0.64125	-3.95686	0.000342935	0.0210474	-0.30188	ENSG00000072422	RHOBTB1	0.277672	5.21303	2.13321	0.0398125	0.999906	-3.90808	ENSG00000135437	RDH5	-0.879595	5.66459	-4.98457	1.58437e-05	0.000976283	2.92684	ENSG00000254535	PABPC4L	0.989959	1.37233	5.02511	1.39991e-05	0.000862623	2.97756	ENSG00000084652	TXLNA	-0.142183	6.37406	-2.31038	0.0267248	0.999594	-3.72279
ENSG00000161217	PCYT1A	-0.199281	7.20321	-3.42003	0.00157544	0.0963046	-1.28485	ENSG00000167232	ZNF91	0.324535	4.83997	3.95622	0.000343575	0.0210474	0.122711	ENSG00000263257	LINC03107	0.872342	-0.9626	2.133	0.0398315	0.999906	-4.43998	ENSG00000182253	SYNM	-0.583711	6.78539	-4.98063	1.60351e-05	0.000984933	2.92732	ENSG00000171227	TMEM37	-0.791367	7.79224	-5.02346	1.40696e-05	0.000864207	3.05208	ENSG00000080824	HSP90AA1	-0.321822	9.67741	-2.30954	0.0267769	0.999594	-3.92523
ENSG00000139668	WDFY2	0.40659	4.50605	3.41911	0.00157944	0.0963046	-1.26129	ENSG00000100605	ITPK1	-0.447259	8.18594	-3.95604	0.000343751	0.0210474	0.155024	ENSG00000223768	LINC00205	-0.25151	4.05087	-2.13148	0.0399647	0.999906	-4.00672	ENSG00000260274		-0.709877	1.11736	-4.97896	1.6117e-05	0.000986823	2.77682	ENSG00000085185	BCORL1	0.542343	4.19921	5.02149	1.41546e-05	0.000866488	3.06523	ENSG00000075618	FSCN1	-0.373157	5.73541	-2.30947	0.0267809	0.999594	-3.72329
ENSG00000169764	UGP2	-0.448207	9.1667	-3.41903	0.00157981	0.0963046	-1.2062	ENSG00000143494	VASH2	0.831723	2.71981	3.95427	0.000345526	0.021053	0.190675	ENSG00000155957	TMBIM4	0.200657	4.15924	2.12969	0.0401225	0.999906	-3.98865	ENSG00000131467	PSME3	-0.28362	6.17115	-4.97699	1.62143e-05	0.000989636	2.90091	ENSG00000165055	METTL2B	-0.461053	5.48693	-5.02052	1.41966e-05	0.000866488	3.00102	ENSG00000165171	METTL27	0.393364	1.70875	2.30929	0.0267922	0.999594	-4.18567
ENSG00000115461	IGFBP5	0.507537	11.1287	3.41717	0.00158794	0.0963046	-1.15892	ENSG00000100764	PSMC1	-0.25695	5.09468	-3.95377	0.000346026	0.021053	0.099098	ENSG00000130811	EIF3G	0.236545	6.79296	2.12928	0.0401583	0.999906	-3.91876	ENSG00000181450	ZNF678	0.493068	2.69414	4.97475	1.63256e-05	0.000990531	2.94975	ENSG00000079785	DDX1	-0.267023	7.06586	-5.01778	1.43159e-05	0.000870798	3.01456	ENSG00000229944	EIF4EP2	-0.614403	-1.40259	-2.30916	0.0268001	0.999594	-4.43681
ENSG00000111911	HINT3	-0.197914	5.57356	-3.41621	0.00159217	0.0963046	-1.33069	ENSG00000146063	TRIM41	-0.246894	5.62665	-3.95085	0.000348975	0.0211656	0.0790344	ENSG00000259426	KIF23-AS1	0.825006	-1.28954	2.12906	0.0401781	0.999906	-4.46276	ENSG00000138107	ACTR1A	-0.349327	7.17706	-4.97462	1.63317e-05	0.000990531	2.91535	ENSG00000103876	FAH	-0.78675	7.69078	-5.01683	1.43575e-05	0.000870798	3.02911	ENSG00000167034	NKX3-1	0.609214	0.0410149	2.30881	0.0268219	0.999594	-4.35688
ENSG00000188488	SERPINA5	0.481346	3.93706	3.41606	0.00159284	0.0963046	-1.22424	ENSG00000139211	AMIGO2	-0.399676	4.68109	-3.94742	0.000352468	0.0213105	0.0996953	ENSG00000203727	SAMD5	-0.768049	1.21174	-2.12554	0.0404904	0.999906	-4.32763	ENSG00000151929	BAG3	-0.528089	6.10207	-4.96807	1.66612e-05	0.000994122	2.87588	ENSG00000103035	PSMD7	-0.378649	5.69563	-5.01433	1.44678e-05	0.000874734	2.98025	ENSG00000228594	FNDC10	-0.975337	0.646654	-2.30837	0.0268487	0.999594	-4.29235
ENSG00000151914	DST	0.307379	8.31757	3.41373	0.00160313	0.096441	-1.25964	ENSG00000185615	PDIA2	-1.1717	0.921892	-3.94423	0.000355753	0.0213914	0.0672585	ENSG00000142583	SLC2A5	-1.10541	3.28692	-2.12515	0.0405252	0.999906	-4.09403	ENSG00000011465	DCN	0.801959	11.4298	4.96749	1.6691e-05	0.000994122	2.9412	ENSG00000274523	RCC1L	-0.360325	5.82815	-5.01172	1.45834e-05	0.000874996	2.97269	ENSG00000162755	KLHDC9	0.495604	1.12123	2.30593	0.0269996	0.999594	-4.25938
ENSG00000166669	ATF7IP2	-0.222847	3.0851	-3.41328	0.0016051	0.096441	-1.17484	ENSG00000080608	PUM3	-0.272308	4.62495	-3.94397	0.000356024	0.0213914	0.0949933	ENSG00000169733	RFNG	0.221421	5.4237	2.12476	0.0405595	0.999906	-3.90601	ENSG00000225746	MEG8	1.51936	0.137383	4.96614	1.67595e-05	0.000994122	2.39326	ENSG00000086289	EPDR1	-0.471547	6.33557	-5.01132	1.46013e-05	0.000874996	2.97949	ENSG00000228775	WEE2-AS1	0.438696	1.17091	2.3041	0.0271129	0.999594	-4.24801
ENSG00000187595	ZNF385C	0.509001	0.722794	3.40783	0.00162947	0.0971759	-1.21708	ENSG00000118482	PHF3	0.274462	6.63847	3.94134	0.000358754	0.0214447	0.0657636	ENSG00000135436	FAM186B	-0.537907	0.0106494	-2.12465	0.0405693	0.999906	-4.40956	ENSG00000183354	BRD10	0.429421	5.11902	4.96509	1.68133e-05	0.000994122	2.88043	ENSG00000137770	CTDSPL2	0.367089	5.09885	5.01116	1.46082e-05	0.000874996	2.98842	ENSG00000189316		0.930999	-1.43914	2.30404	0.0271169	0.999594	-4.432
ENSG00000132478	UNK	0.190567	5.0482	3.40718	0.00163239	0.0971759	-1.32905	ENSG00000270765	GAS2L2	-0.899849	1.36148	-3.94097	0.000359135	0.0214447	0.0806408	ENSG00000175899	A2M	-0.27349	10.4951	-2.12372	0.0406521	0.999906	-4.10433	ENSG00000102753	KPNA3	-0.24884	6.01162	-4.96477	1.683e-05	0.000994122	2.86449	ENSG00000176909	MAMSTR	0.769697	0.690171	5.00842	1.47308e-05	0.000878376	2.81083	ENSG00000012232	EXTL3	-0.167211	5.39973	-2.30264	0.0272039	0.999594	-3.73028
ENSG00000188177	ZC3H6	0.286272	5.11575	3.40562	0.00163942	0.0971759	-1.33588	ENSG00000172331	BPGM	-0.287106	4.3728	-3.93923	0.000360956	0.0214869	0.0950069	ENSG00000163053	SLC16A14	-0.390828	3.72942	-2.12334	0.0406865	0.999906	-4.05183	ENSG00000182247	UBE2E2	-0.304518	5.5914	-4.96434	1.68523e-05	0.000994122	2.86495	ENSG00000152137	HSPB8	-0.666588	6.1758	-5.00787	1.47557e-05	0.000878376	2.96579	ENSG00000113615	SEC24A	-0.226847	5.28206	-2.30113	0.0272986	0.999594	-3.74105
ENSG00000172572	PDE3A	0.525862	4.67556	3.4051	0.00164178	0.0971759	-1.29941	ENSG00000158104	HPD	-0.911323	1.27312	-3.93772	0.000362542	0.0214886	0.0758778	ENSG00000176624	MEX3C	-0.251941	4.9589	-2.12323	0.0406957	0.999906	-3.93431	ENSG00000110917	MLEC	-0.333398	7.86888	-4.96402	1.68683e-05	0.000994122	2.90229	ENSG00000152402	GUCY1A2	1.02392	4.51384	5.00602	1.48392e-05	0.000879828	3.00939	ENSG00000069943	PIGB	0.178588	3.78971	2.29751	0.027526	0.999594	-3.89937
ENSG00000024048	UBR2	0.206914	6.22109	3.40494	0.00164252	0.0971759	-1.35782	ENSG00000162734	PEA15	-0.336349	8.88212	-3.93708	0.000363213	0.0214886	0.120874	ENSG00000057704	TMCC3	-0.374974	4.60781	-2.12164	0.0408386	0.999906	-3.96597	ENSG00000147548	NSD3	0.227232	6.61011	4.96402	1.68687e-05	0.000994122	2.87046	ENSG00000165417	GTF2A1	0.348735	5.57373	5.00479	1.48952e-05	0.000879828	2.95661	ENSG00000126460	PRRG2	-0.522956	-0.4944	-2.29628	0.0276036	0.999594	-4.3884
ENSG00000091656	ZFHX4	0.453939	5.0702	3.39884	0.0016704	0.0981428	-1.34581	ENSG00000197894	ADH5	-0.246653	7.92776	-3.93247	0.000368101	0.0217018	0.084305	ENSG00000183111	ARHGEF37	-0.258034	4.82384	-2.12004	0.0409819	0.999906	-3.94062	ENSG00000152749	GPR180	-0.335429	5.21455	-4.964	1.68697e-05	0.000994122	2.87507	ENSG00000245281	ASAH1-AS1	-0.786358	1.74603	-5.00413	1.49252e-05	0.000879828	2.98951	ENSG00000108799	EZH1	0.252109	7.47952	2.29543	0.027657	0.999594	-3.78867
ENSG00000266010	GATA6-AS1	-0.524683	0.798726	-3.39773	0.00167552	0.0981428	-1.23701	ENSG00000176623	RMDN1	-0.272111	6.51471	-3.93104	0.000369634	0.0217018	0.0366037	ENSG00000130175	PRKCSH	0.195378	7.50625	2.11801	0.0411647	0.999906	-3.95823	ENSG00000163946	TASOR	0.230257	6.53013	4.96295	1.69235e-05	0.000994122	2.86645	ENSG00000117122	MFAP2	0.97736	3.71359	5.00207	1.50194e-05	0.000879828	3.03379	ENSG00000230002	ALMS1-IT1	0.753748	-0.969132	2.29532	0.0276645	0.999594	-4.42027
ENSG00000116183	PAPPA2	1.32769	1.04204	3.39716	0.00167814	0.0981428	-1.2137	ENSG00000115825	PRKD3	0.251037	6.07201	3.93052	0.000370192	0.0217018	0.0249826	ENSG00000154822	PLCL2	0.193361	4.63214	2.11775	0.0411884	0.999906	-3.96017	ENSG00000146535	GNA12	-0.232321	7.01626	-4.96229	1.69578e-05	0.000994122	2.87619	ENSG00000259347	SMAD3-DT	-0.917246	3.01972	-5.00158	1.50417e-05	0.000879828	3.04395	ENSG00000263400	TMEM220-AS1	0.362938	1.14092	2.29505	0.0276817	0.999594	-4.26167
ENSG00000154822	PLCL2	0.217193	4.63214	3.39693	0.00167922	0.0981428	-1.32869	ENSG00000140948	ZCCHC14	0.394167	5.62508	3.92631	0.000374745	0.0218319	0.0175102	ENSG00000156127	BATF	0.733937	0.263026	2.11603	0.0413441	0.999906	-4.3903	ENSG00000044459	CNTLN	0.494935	3.86538	4.95473	1.73532e-05	0.00101153	2.90112	ENSG00000286649		-1.62524	0.996058	-5.00111	1.50636e-05	0.000879828	2.80707	ENSG00000168447	SCNN1B	0.657184	3.16508	2.29494	0.0276886	0.999594	-4.01195
ENSG00000158292	GPR153	0.394316	4.90562	3.3957	0.00168493	0.0981788	-1.35683	ENSG00000143321	HDGF	-0.251804	7.21635	-3.9239	0.000377377	0.0218319	0.0362499	ENSG00000172780	RAB43	-0.395955	1.02872	-2.11463	0.0414711	0.999906	-4.33938	ENSG00000182621	PLCB1	0.626708	4.23612	4.95374	1.74058e-05	0.00101153	2.88416	ENSG00000167705	RILP	-0.440849	5.02901	-5.00025	1.51032e-05	0.000879828	2.95568	ENSG00000133315	MACROD1	0.254666	3.46235	2.29457	0.0277119	0.999594	-3.96211
ENSG00000069943	PIGB	-0.188296	3.78971	-3.39424	0.00169173	0.0982784	-1.27133	ENSG00000124766	SOX4	0.450514	5.17569	3.92386	0.000377413	0.0218319	0.0250437	ENSG00000173812	EIF1	0.230584	9.03847	2.11082	0.0418178	0.999906	-4.04338	ENSG00000133028	SCO1	-0.266146	5.67611	-4.95139	1.7531e-05	0.00101153	2.82637	ENSG00000101400	SNTA1	-0.540605	6.00606	-4.99934	1.51451e-05	0.000879828	2.93806	ENSG00000148690	FRA10AC1	0.192558	5.1786	2.29453	0.0277145	0.999594	-3.74926
ENSG00000039650	PNKP	-0.180248	5.11291	-3.39272	0.0016988	0.0983929	-1.37448	ENSG00000132554	RGS22	-0.429558	3.95979	-3.92374	0.000377544	0.0218319	0.0713385	ENSG00000215845	TSTD1	0.455262	3.44011	2.11066	0.0418331	0.999906	-4.07356	ENSG00000180185	FAHD1	-0.406838	4.17892	-4.95131	1.75352e-05	0.00101153	2.88313	ENSG00000141696	P3H4	0.815697	3.29301	4.9966	1.52724e-05	0.000884561	3.02765	ENSG00000157343	ARMC12	0.833996	-1.26651	2.2941	0.0277419	0.999594	-4.43251
ENSG00000146476	ARMT1	-0.183829	5.03048	-3.3906	0.00170876	0.09853	-1.37585	ENSG00000152580	IGSF10	0.648667	5.32963	3.92273	0.000378659	0.0218319	0.018066	ENSG00000128602	SMO	-0.302509	4.20096	-2.10967	0.0419237	0.999906	-4.01286	ENSG00000176055	MBLAC2	0.375675	3.10647	4.95076	1.75644e-05	0.00101153	2.89908	ENSG00000157617	C2CD2	-0.548591	7.959	-4.99347	1.54189e-05	0.000888796	2.96475	ENSG00000243244	STON1	0.298645	5.05007	2.29188	0.0278827	0.999594	-3.7649
ENSG00000273265	CNNM3-DT	0.747753	-1.22142	3.38985	0.00171232	0.09853	-1.51297	ENSG00000219481	NBPF1	0.431163	4.2847	3.92223	0.000379203	0.0218319	0.0660823	ENSG00000282851	BISPR	0.438287	2.39841	2.10859	0.0420225	0.999906	-4.21291	ENSG00000000005	TNMD	-1.424	6.28735	-4.95067	1.75695e-05	0.00101153	2.8463	ENSG00000142192	APP	0.401333	8.9314	4.99307	1.54377e-05	0.000888796	2.99522	ENSG00000261474		0.37206	1.1397	2.29147	0.0279089	0.999594	-4.26029
ENSG00000144152	FBLN7	0.807094	3.48371	3.38896	0.0017165	0.09853	-1.24101	ENSG00000132549	VPS13B	0.378616	5.71507	3.92118	0.000380364	0.0218336	0.000929208	ENSG00000124313	IQSEC2	0.176734	4.94918	2.10784	0.042092	0.999906	-3.9421	ENSG00000163932	PRKCD	-0.569703	7.40884	-4.94449	1.79033e-05	0.00102768	2.83192	ENSG00000099785	MARCHF2	-0.48014	6.56821	-4.98149	1.59929e-05	0.00091802	2.89676	ENSG00000171604	CXXC5	-0.364225	5.85725	-2.2907	0.0279581	0.999594	-3.73463
ENSG00000131831	RAI2	0.415892	5.53441	3.38539	0.00173345	0.0985866	-1.39938	ENSG00000105270	CLIP3	-0.536363	4.78093	-3.91987	0.000381807	0.0218513	0.0225107	ENSG00000011347	SYT7	-0.332868	4.07714	-2.10706	0.0421632	0.999906	-4.03396	ENSG00000151692	RNF144A	0.59409	5.94801	4.94179	1.80518e-05	0.00103264	2.80148	ENSG00000140285	FGF7	0.631781	5.2573	4.9779	1.6169e-05	0.000925375	2.88731	ENSG00000155304	HSPA13	-0.271987	4.51188	-2.2896	0.0280286	0.999594	-3.81092
ENSG00000157021	CIBAR1P1	-0.610466	0.106278	-3.38492	0.0017357	0.0985866	-1.32987	ENSG00000260804	LINC01963	-0.335156	4.05801	-3.91788	0.000384017	0.0219128	0.0555647	ENSG00000182902	SLC25A18	0.456773	3.33837	2.10669	0.0421972	0.999906	-4.08345	ENSG00000135069	PSAT1	-0.869944	3.05535	-4.94097	1.80967e-05	0.00103264	2.86973	ENSG00000286684		-0.903875	-0.374458	-4.97526	1.62997e-05	0.000926568	2.51344	ENSG00000123444	KBTBD4	0.218045	2.74639	2.28915	0.0280574	0.999594	-4.0651
ENSG00000180440	SERTM1	1.63233	0.0652545	3.38311	0.0017444	0.0985866	-1.3806	ENSG00000077721	UBE2A	-0.226281	6.27932	-3.9149	0.000387348	0.0219916	-0.0134701	ENSG00000152642	GPD1L	0.254338	5.96994	2.10467	0.0423841	0.999906	-3.92273	ENSG00000137288	UQCC2	-0.484991	4.06706	-4.93958	1.81737e-05	0.00103397	2.85229	ENSG00000100439	ABHD4	-0.407935	6.26034	-4.97425	1.63504e-05	0.000926568	2.868	ENSG00000172915	NBEA	0.360882	3.66661	2.28817	0.0281205	0.999594	-3.93132
ENSG00000163359	COL6A3	0.511838	10.2786	3.38156	0.00175186	0.0985866	-1.27038	ENSG00000167995	BEST1	-0.374711	3.73914	-3.9146	0.000387678	0.0219916	0.0684948	ENSG00000235649	MXRA5Y	-0.927865	-0.124817	-2.10153	0.0426758	0.999906	-4.38313	ENSG00000137809	ITGA11	0.800709	6.08426	4.93396	1.84875e-05	0.00104873	2.78093	ENSG00000153317	ASAP1	0.455609	6.56441	4.97383	1.6371e-05	0.000926568	2.87274	ENSG00000223534	HLA-DQB1-AS1	0.661086	-0.657455	2.28598	0.0282619	0.999594	-4.39253
ENSG00000196712	NF1	0.297985	6.08056	3.38148	0.00175224	0.0985866	-1.41802	ENSG00000138594	TMOD3	0.38282	6.28967	3.91256	0.000389978	0.0220397	-0.0207168	ENSG00000115896	PLCL1	-0.388123	3.9377	-2.10153	0.0426758	0.999906	-4.04217	ENSG00000138073	PREB	-0.459361	6.29851	-4.9271	1.8878e-05	0.00106774	2.75834	ENSG00000079335	CDC14A	0.621829	2.75704	4.97316	1.64048e-05	0.000926568	2.95982	ENSG00000225684	FAM225B	-0.570499	0.48086	-2.2854	0.0282988	0.999594	-4.32023
ENSG00000157106	SMG1	0.307009	7.04403	3.38114	0.00175386	0.0985866	-1.39359	ENSG00000169895	SYAP1	-0.239169	6.4278	-3.91183	0.000390812	0.0220397	-0.0172828	ENSG00000175773	ZBTB44-DT	0.582681	-0.330442	2.10036	0.0427851	0.999906	-4.42223	ENSG00000143494	VASH2	1.0017	2.71981	4.92564	1.89625e-05	0.00106938	2.80853	ENSG00000169515	CCDC8	0.903019	3.28347	4.97265	1.643e-05	0.000926568	2.95943	ENSG00000116584	ARHGEF2	-0.253405	7.14153	-2.28072	0.0286028	0.999594	-3.78505
ENSG00000214063	TSPAN4	0.21864	6.91523	3.381	0.00175457	0.0985866	-1.39513	ENSG00000173692	PSMD1	-0.347177	6.97693	-3.90775	0.000395452	0.0222328	-0.0125633	ENSG00000274515		0.611257	-0.73823	2.09849	0.0429596	0.999906	-4.44833	ENSG00000155760	FZD7	0.70548	4.31391	4.92207	1.917e-05	0.00107793	2.7947	ENSG00000117682	DHDDS	-0.667865	7.65738	-4.97089	1.65185e-05	0.00092884	2.89826	ENSG00000116717	GADD45A	0.298491	4.56256	2.27745	0.028817	0.999594	-3.81005
ENSG00000237489	C10orf143	-0.256291	2.19894	-3.37887	0.00176487	0.0985866	-1.22631	ENSG00000107829	FBXW4	-0.353368	6.40146	-3.90667	0.00039669	0.0222328	-0.0319331	ENSG00000106772	PRUNE2	-0.717768	3.92373	-2.09694	0.0431053	0.999906	-4.06446	ENSG00000101493	ZNF516	0.410193	4.68916	4.92083	1.92422e-05	0.00107885	2.76981	ENSG00000269378	ITGB1P1	-0.606141	2.90125	-4.96669	1.67316e-05	0.000937709	2.94526	ENSG00000091831	ESR1	0.368302	4.45534	2.27736	0.0288228	0.999594	-3.84167
ENSG00000085511	MAP3K4	0.177647	5.1665	3.37684	0.00177473	0.0985866	-1.41517	ENSG00000072364	AFF4	0.315404	6.66922	3.9058	0.000397694	0.0222328	-0.029596	ENSG00000091704	CPA1	0.709468	1.43262	2.09585	0.0432076	0.999906	-4.28645	ENSG00000009413	REV3L	0.466645	6.09362	4.91774	1.94242e-05	0.00108004	2.73083	ENSG00000266967	AARSD1	-0.683654	2.22011	-4.96587	1.67735e-05	0.000937709	2.91704	ENSG00000234694	CDC20-DT	0.444842	1.14102	2.27577	0.0289281	0.999594	-4.2634
ENSG00000165609	NUDT5	-0.259692	5.82682	-3.37641	0.00177685	0.0985866	-1.43453	ENSG00000102359	SRPX2	-0.807064	6.14561	-3.90466	0.000399013	0.0222421	-0.0383558	ENSG00000289412	ZEBTR	0.565238	-0.51999	2.09484	0.0433032	0.999906	-4.43754	ENSG00000060971	ACAA1	-0.418409	6.17752	-4.91731	1.94498e-05	0.00108004	2.72724	ENSG00000152952	PLOD2	-0.645003	7.92078	-4.9639	1.68748e-05	0.000940647	2.88458	ENSG00000279344		0.789777	-1.0305	2.27554	0.0289428	0.999594	-4.4227
ENSG00000198300	PEG3	0.840656	2.39241	3.37565	0.0017806	0.0985866	-1.23418	ENSG00000126581	BECN1	-0.197336	5.83764	-3.90191	0.000402195	0.0223549	-0.0542568	ENSG00000133794	BMAL1	-0.402309	3.35182	-2.09266	0.0435093	0.999906	-4.11164	ENSG00000133835	HSD17B4	-0.341909	7.62458	-4.91633	1.95079e-05	0.00108004	2.75841	ENSG00000167468	GPX4	-0.644012	9.73357	-4.96266	1.69387e-05	0.000941489	2.92344	ENSG00000100116	GCAT	0.352078	2.37922	2.27333	0.0290893	0.999594	-4.12375
ENSG00000129151	BBOX1	-0.813438	1.36978	-3.37467	0.00178537	0.0985866	-1.23606	ENSG00000224003	YES1P1	1.03447	-0.972534	3.89975	0.000404724	0.0224308	-0.508183	ENSG00000285416		-0.576671	-0.86648	-2.09254	0.0435206	0.999906	-4.44952	ENSG00000171316	CHD7	0.40154	4.41117	4.91536	1.95655e-05	0.00108004	2.76454	ENSG00000169764	UGP2	-0.65775	9.1667	-4.96093	1.70282e-05	0.000942303	2.90799	ENSG00000285230	RALY-AS1	0.328436	1.6832	2.27147	0.0292127	0.999594	-4.20871
ENSG00000158270	COLEC12	0.487682	6.20555	3.37386	0.00178935	0.0985866	-1.4316	ENSG00000100568	VTI1B	-0.30798	7.38988	-3.89696	0.000407999	0.0225475	-0.0273451	ENSG00000205765	RIMOC1	-0.174988	5.32119	-2.08866	0.0438895	0.999906	-3.94229	ENSG00000148541	FAM13C	1.0178	3.95417	4.9149	1.95929e-05	0.00108004	2.78063	ENSG00000085224	ATRX	0.375803	6.46526	4.96049	1.7051e-05	0.000942303	2.8304	ENSG00000285090		-0.742799	-1.2444	-2.27096	0.0292462	0.999594	-4.43446
ENSG00000141424	SLC39A6	-0.187495	6.11114	-3.37284	0.00179441	0.0985866	-1.44149	ENSG00000171533	MAP6	-0.456786	3.10442	-3.89328	0.000412371	0.0226734	0.033505	ENSG00000015532	XYLT2	-0.16882	4.85975	-2.08785	0.0439674	0.999906	-3.96621	ENSG00000108439	PNPO	-0.316295	4.08555	-4.91305	1.97038e-05	0.00108004	2.7738	ENSG00000030419	IKZF2	0.605263	2.58627	4.95951	1.71023e-05	0.000942436	2.91825	ENSG00000259744		0.958763	-1.03428	2.26965	0.0293337	0.999594	-4.42102
ENSG00000112237	CCNC	-0.20376	5.70507	-3.37222	0.00179743	0.0985866	-1.44484	ENSG00000041353	RAB27B	0.855939	1.2455	3.89285	0.00041288	0.0226734	-0.0813658	ENSG00000109881	CCDC34	0.327981	2.33511	2.08668	0.0440793	0.999906	-4.22933	ENSG00000144369	FAM171B	0.75236	3.06436	4.91301	1.9706e-05	0.00108004	2.79202	ENSG00000054267	ARID4B	0.394063	5.5256	4.95775	1.71942e-05	0.000944801	2.81959	ENSG00000235706	DICER1-AS1	0.338085	2.81242	2.26892	0.0293827	0.999594	-4.066
ENSG00000170160	CCDC144A	1.22448	-0.26067	3.37185	0.00179927	0.0985866	-1.3942	ENSG00000179715	PCED1B	-0.431465	3.88531	-3.89208	0.000413805	0.0226734	-0.00318017	ENSG00000185100	ADSS1	0.494664	4.10129	2.08632	0.0441142	0.999906	-4.018	ENSG00000122482	ZNF644	0.349665	5.08405	4.91244	1.97405e-05	0.00108004	2.72764	ENSG00000100504	PYGL	-0.739897	8.79525	-4.95479	1.73499e-05	0.000950644	2.88327	ENSG00000198821	CD247	-0.50894	1.86012	-2.26867	0.0293991	0.999594	-4.19659
ENSG00000153130	SCOC	-0.218052	5.90074	-3.36475	0.00183474	0.0986876	-1.4639	ENSG00000128585	MKLN1	0.345532	5.48888	3.88875	0.00041781	0.0226915	-0.0816809	ENSG00000139168	ZCRB1	0.166129	5.61556	2.08504	0.0442365	0.999906	-3.93649	ENSG00000261578		-1.11919	4.08547	-4.91199	1.97675e-05	0.00108004	2.77523	ENSG00000128709	HOXD9	0.756682	2.09946	4.95014	1.75981e-05	0.000951025	2.87202	ENSG00000133106	EPSTI1	0.721019	4.05542	2.26866	0.0294003	0.999594	-3.88332
ENSG00000225746	MEG8	1.0788	0.137383	3.3646	0.00183551	0.0986876	-1.4212	ENSG00000160216	AGPAT3	-0.316118	6.9506	-3.88849	0.000418118	0.0226915	-0.0659862	ENSG00000173744	AGFG1	0.228052	6.83957	2.08489	0.0442516	0.999906	-3.95959	ENSG00000180155	LYNX1	-0.496291	5.24207	-4.91043	1.98616e-05	0.00108133	2.71651	ENSG00000159423	ALDH4A1	-0.930537	7.01342	-4.94979	1.76165e-05	0.000951025	2.81576	ENSG00000168702	LRP1B	0.741972	2.81626	2.26855	0.0294074	0.999594	-4.07891
ENSG00000112339	HBS1L	-0.129347	5.6061	-3.36377	0.00183967	0.0986876	-1.46423	ENSG00000057704	TMCC3	0.484474	4.60781	3.8876	0.000419197	0.0226915	-0.0483304	ENSG00000132563	REEP2	0.717037	3.50415	2.08462	0.0442768	0.999906	-4.09389	ENSG00000101972	STAG2	0.339982	6.74434	4.90975	1.99031e-05	0.00108133	2.71684	ENSG00000173641	HSPB7	-1.12187	8.52087	-4.94885	1.76671e-05	0.000951025	2.85659	ENSG00000277200	CCDC92B	0.614277	-0.545494	2.26447	0.0296812	0.999594	-4.40095
ENSG00000128606	LRRC17	0.88854	3.72392	3.36202	0.00184856	0.0986876	-1.32386	ENSG00000108846	ABCC3	-0.984894	4.60639	-3.88675	0.000420225	0.0226915	-0.0470213	ENSG00000131773	KHDRBS3	0.258655	4.42944	2.08418	0.0443195	0.999906	-4.00309	ENSG00000112139	MDGA1	0.470244	3.67753	4.90516	2.01827e-05	0.00109344	2.76664	ENSG00000171055	FEZ2	-0.319954	6.84338	-4.9477	1.77294e-05	0.000951025	2.80419	ENSG00000188070	ZFTA	-0.251008	5.2231	-2.26427	0.0296951	0.999594	-3.77681
ENSG00000016391	CHDH	0.451374	0.658455	3.36192	0.00184906	0.0986876	-1.3335	ENSG00000171316	CHD7	0.343162	4.41117	3.8854	0.000421875	0.0226915	-0.0381045	ENSG00000187720	THSD4	-0.812875	1.49017	-2.08403	0.0443345	0.999906	-4.31591	ENSG00000087245	MMP2	0.930111	9.6056	4.90331	2.02973e-05	0.00109412	2.75848	ENSG00000137478	FCHSD2	0.3646	5.55115	4.94679	1.77785e-05	0.000951025	2.78696	ENSG00000167771	RCOR2	-0.551441	0.876047	-2.26412	0.0297051	0.999594	-4.28687
ENSG00000179889	PDXDC1	-0.173315	7.05237	-3.36062	0.00185568	0.0986876	-1.44329	ENSG00000039650	PNKP	-0.210299	5.11291	-3.88453	0.000422933	0.0226915	-0.0850589	ENSG00000286990		-1.00247	-0.151376	-2.08287	0.044446	0.999906	-4.42915	ENSG00000137824	RMDN3	-0.5165	6.22053	-4.90312	2.03087e-05	0.00109412	2.68666	ENSG00000183549	ACSM5	-0.612255	5.61843	-4.94654	1.77919e-05	0.000951025	2.79086	ENSG00000149922	TBX6	0.3697	1.33185	2.26401	0.0297123	0.999594	-4.24906
ENSG00000137267	TUBB2A	-0.77809	5.67887	-3.35978	0.00185995	0.0986876	-1.4692	ENSG00000102317	RBM3	-0.328617	8.49151	-3.88405	0.000423524	0.0226915	-0.0303005	ENSG00000100462	PRMT5	0.142789	4.64945	2.0825	0.0444821	0.999906	-3.98229	ENSG00000157764	BRAF	0.329732	5.09588	4.90081	2.04519e-05	0.00109876	2.69505	ENSG00000205978	NYNRIN	0.602466	5.76045	4.94598	1.78226e-05	0.000951025	2.78376	ENSG00000284773		0.400861	1.32104	2.26394	0.0297173	0.999594	-4.24983
ENSG00000197457	STMN3	0.39374	4.61511	3.35936	0.00186212	0.0986876	-1.41391	ENSG00000171130	ATP6V0E2	-0.490279	5.05688	-3.88381	0.000423816	0.0226915	-0.0900193	ENSG00000084693	AGBL5	0.178384	4.93778	2.07914	0.0448071	0.999906	-3.96433	ENSG00000151458	ANKRD50	0.518768	4.82943	4.89878	2.05788e-05	0.00110251	2.70039	ENSG00000196704	AMZ2	-0.359758	6.21017	-4.94472	1.78909e-05	0.000951025	2.77968	ENSG00000272402		0.734805	-0.983629	2.26351	0.029746	0.999594	-4.42403
ENSG00000123091	RNF11	-0.188352	7.58539	-3.35596	0.00187959	0.0986876	-1.43216	ENSG00000126247	CAPNS1	-0.404496	8.58327	-3.88307	0.000424723	0.0226915	-0.0280243	ENSG00000280721	LINC01943	0.626462	-1.23448	2.07793	0.0449254	0.999906	-4.47252	ENSG00000131373	HACL1	-0.441942	5.1777	-4.89666	2.07124e-05	0.00110659	2.6763	ENSG00000269929	MIRLET7A1HG	-0.448469	3.26443	-4.94429	1.79147e-05	0.000951025	2.88075	ENSG00000112079	STK38	-0.162075	6.50375	-2.26155	0.0298793	0.999594	-3.77387
ENSG00000197045	GMFB	-0.266739	6.179	-3.35585	0.00188013	0.0986876	-1.48294	ENSG00000115685	PPP1R7	-0.356924	5.70409	-3.8811	0.000427148	0.022758	-0.109764	ENSG00000166508	MCM7	0.150446	6.27717	2.07618	0.0450962	0.999906	-3.94821	ENSG00000117682	DHDDS	-0.614951	7.65738	-4.89348	2.09135e-05	0.0011138	2.69429	ENSG00000060749	QSER1	0.468952	5.13722	4.94364	1.795e-05	0.000951025	2.79233	ENSG00000188672	RHCE	0.587788	-1.40033	2.26141	0.0298889	0.999594	-4.4451
ENSG00000174373	RALGAPA1	0.305401	4.77612	3.35483	0.0018854	0.0986876	-1.44213	ENSG00000224078	SNHG14	0.418176	5.50569	3.8793	0.000429376	0.0228137	-0.107293	ENSG00000197056	ZMYM1	-0.211347	4.10094	-2.07532	0.0451803	0.999906	-4.04165	ENSG00000074800	ENO1	-0.613131	8.94527	-4.89245	2.09792e-05	0.0011138	2.72025	ENSG00000155428	TRIM74	-0.96465	-1.29519	-4.94271	1.80009e-05	0.000951025	2.18584	ENSG00000138835	RGS3	0.453181	6.04253	2.26129	0.0298968	0.999594	-3.76689
ENSG00000154175	ABI3BP	0.645542	7.40492	3.35444	0.00188743	0.0986876	-1.4466	ENSG00000072110	ACTN1	-0.371305	8.06645	-3.87659	0.000432748	0.0228164	-0.0625752	ENSG00000286373		0.492034	-0.0585576	2.07476	0.0452352	0.999906	-4.4183	ENSG00000176102	CSTF3	-0.276648	4.37909	-4.89181	2.10206e-05	0.0011138	2.698	ENSG00000173905	GOLIM4	0.390652	6.10653	4.94175	1.80536e-05	0.000951025	2.77031	ENSG00000291049	FAM86B3P	0.443909	1.05363	2.25974	0.0300019	0.999594	-4.27743
ENSG00000044115	CTNNA1	-0.169721	8.86272	-3.35427	0.00188829	0.0986876	-1.38126	ENSG00000121964	GTDC1	-0.201651	5.65388	-3.87559	0.000434006	0.0228164	-0.124273	ENSG00000179604	CDC42EP4	0.317133	6.64897	2.07445	0.0452655	0.999906	-3.96125	ENSG00000118058	KMT2A	0.570966	6.31502	4.88911	2.11938e-05	0.0011199	2.64945	ENSG00000087884	AAMDC	-0.592198	4.72573	-4.94163	1.80603e-05	0.000951025	2.80249	ENSG00000138685	FGF2	0.415087	6.81171	2.2595	0.0300186	0.999594	-3.78788
ENSG00000140022	STON2	0.59299	3.94822	3.35424	0.00188847	0.0986876	-1.36867	ENSG00000011028	MRC2	0.65906	7.59647	3.8739	0.000436128	0.0228164	-0.0875507	ENSG00000100258	LMF2	0.196906	6.50887	2.07378	0.0453309	0.999906	-3.95624	ENSG00000135926	TMBIM1	-0.380877	8.56516	-4.88717	2.13194e-05	0.00112346	2.69704	ENSG00000213366	GSTM2	-0.624751	6.58324	-4.94098	1.80961e-05	0.000951025	2.78003	ENSG00000091972	CD200	-0.261172	4.32946	-2.25897	0.0300543	0.999594	-3.85231
ENSG00000189184	PCDH18	0.519442	6.65706	3.35416	0.00188887	0.0986876	-1.472	ENSG00000091527	CDV3	-0.255039	8.21669	-3.87329	0.000436905	0.0228164	-0.0661615	ENSG00000130600	H19	-0.731427	7.05661	-2.07346	0.0453631	0.999906	-3.9684	ENSG00000181789	COPG1	-0.346413	7.15656	-4.8854	2.14342e-05	0.00112643	2.65536	ENSG00000000005	TNMD	-1.5132	6.28735	-4.94098	1.80965e-05	0.000951025	2.79388	ENSG00000123815	COQ8B	0.164849	5.05901	2.25788	0.0301292	0.999594	-3.79011
ENSG00000080345	RIF1	0.221081	5.76845	3.35336	0.00189303	0.0986876	-1.48879	ENSG00000151623	NR3C2	0.4296	4.10255	3.87304	0.000437221	0.0228164	-0.0564934	ENSG00000198934	MAGEE1	-0.280569	2.16573	-2.0717	0.0455359	0.999906	-4.25446	ENSG00000109654	TRIM2	0.43562	4.81126	4.88394	2.15299e-05	0.00112827	2.6554	ENSG00000196628	TCF4	0.526549	7.82148	4.93778	1.82734e-05	0.000956655	2.8026	ENSG00000173947	CIMAP3	0.583843	0.324659	2.25733	0.0301668	0.999594	-4.34846
ENSG00000149547	EI24	-0.186571	6.63873	-3.35283	0.00189579	0.0986876	-1.47862	ENSG00000163848	ZNF148	0.226807	5.71541	3.87272	0.000437622	0.0228164	-0.130776	ENSG00000129646	QRICH2	-0.374534	2.50581	-2.06915	0.0457879	0.999906	-4.22488	ENSG00000198887	SMC5	0.386986	5.44897	4.88308	2.15861e-05	0.00112827	2.63266	ENSG00000118922	KLF12	0.739231	4.1233	4.93726	1.83028e-05	0.000956655	2.82886	ENSG00000090376	IRAK3	0.280216	5.8846	2.25418	0.0303833	0.999594	-3.76976
ENSG00000285918		1.0013	-1.07633	3.35236	0.00189822	0.0986876	-1.57375	ENSG00000139324	TMTC3	0.267228	4.51372	3.87265	0.000437708	0.0228164	-0.0831501	ENSG00000120784	ZFP30	-0.275148	3.57095	-2.06867	0.0458354	0.999906	-4.10342	ENSG00000171992	SYNPO	-0.694049	9.42809	-4.87795	2.19261e-05	0.00114294	2.68847	ENSG00000135070	ISCA1	-0.295405	5.9835	-4.9361	1.83674e-05	0.00095744	2.75098	ENSG00000259520	SLC28A2-AS1	0.653861	-0.249985	2.25323	0.0304482	0.999594	-4.3473
ENSG00000127125	PPCS	-0.244074	6.00598	-3.35141	0.00190315	0.0986876	-1.49686	ENSG00000087245	MMP2	0.790136	9.6056	3.87074	0.000440124	0.0228394	-0.041406	ENSG00000167768	KRT1	-3.16224	-0.558429	-2.06855	0.0458476	0.999906	-4.42143	ENSG00000167107	ACSF2	-0.527327	5.41505	-4.87458	2.21519e-05	0.0011516	2.61279	ENSG00000285725		-0.66052	1.18646	-4.93481	1.84395e-05	0.000958603	2.7319	ENSG00000101084	RAB5IF	-0.43494	3.27551	-2.25273	0.0304833	0.999594	-4.00289
ENSG00000007944	MYLIP	0.360799	5.97608	3.35133	0.00190359	0.0986876	-1.49423	ENSG00000196227	FAM217B	0.372935	3.86947	3.87043	0.000440517	0.0228394	-0.049022	ENSG00000128917	DLL4	-0.42398	4.86565	-2.06793	0.045909	0.999906	-3.98667	ENSG00000185651	UBE2L3	-0.317216	6.60912	-4.87267	2.22811e-05	0.0011552	2.60527	ENSG00000113558	SKP1	-0.270867	4.99228	-4.93364	1.85054e-05	0.000959445	2.76227	ENSG00000119411	BSPRY	0.762598	-1.50378	2.25174	0.0305515	0.999594	-4.44841
ENSG00000143126	CELSR2	-0.367988	3.4972	-3.35038	0.00190856	0.0986876	-1.35812	ENSG00000166619	BLCAP	-0.344221	7.49078	-3.86926	0.000442017	0.0228416	-0.0977744	ENSG00000275532		-0.559321	-0.309423	-2.06771	0.0459309	0.999906	-4.43979	ENSG00000180447	GAS1	0.793213	6.12852	4.87063	2.24202e-05	0.00115922	2.59533	ENSG00000126458	RRAS	-0.488403	6.87563	-4.93251	1.85697e-05	0.000960197	2.76003	ENSG00000164283	ESM1	-1.081	-1.28182	-2.24635	0.0309271	0.999594	-4.42487
ENSG00000114127	XRN1	0.280679	5.65929	3.34768	0.00192275	0.0991553	-1.50021	ENSG00000124406	ATP8A1	0.545783	4.89804	3.86854	0.000442929	0.0228416	-0.114299	ENSG00000272288	ILRUN-AS1	0.381246	1.37507	2.06733	0.0459686	0.999906	-4.31254	ENSG00000197165	SULT1A2	-1.07259	2.10441	-4.86893	2.25363e-05	0.00115922	2.64237	ENSG00000108557	RAI1	0.445256	4.91264	4.9298	1.87232e-05	0.000965546	2.75643	ENSG00000009790	TRAF3IP3	-0.535753	2.36908	-2.24568	0.0309738	0.999594	-4.14505
ENSG00000106993	CDC37L1	-0.207387	4.96903	-3.34439	0.00194018	0.0992914	-1.49246	ENSG00000114127	XRN1	0.328727	5.65929	3.86647	0.000445582	0.0229172	-0.145711	ENSG00000175467	SART1	0.172924	6.02385	2.06564	0.0461373	0.999906	-3.95315	ENSG00000157613	CREB3L1	0.948773	3.2449	4.86755	2.26308e-05	0.00115922	2.66525	ENSG00000166444	DENND2B	0.556862	4.74212	4.92345	1.90891e-05	0.000981793	2.75004	ENSG00000135472	FAIM2	-0.878111	1.51703	-2.24537	0.0309953	0.999594	-4.2382
ENSG00000129682	FGF13	-0.400505	4.74777	-3.34325	0.00194623	0.0992914	-1.47989	ENSG00000104427	ZC2HC1A	0.45449	3.68949	3.86429	0.000448407	0.0230011	-0.0561161	ENSG00000181409	AATK	-0.311725	3.00556	-2.06371	0.0463303	0.999906	-4.16826	ENSG00000168792	ABHD15	-0.402451	5.92728	-4.86676	2.26853e-05	0.00115922	2.57921	ENSG00000186153	WWOX	-0.318925	4.29206	-4.92093	1.92366e-05	0.000986748	2.76199	ENSG00000183779	ZNF703	-0.256262	5.59302	-2.24534	0.0309973	0.999594	-3.78074
ENSG00000081019	RSBN1	0.218775	4.59535	3.34297	0.00194775	0.0992914	-1.45922	ENSG00000205189	ZBTB10	0.295948	4.87453	3.8597	0.000454383	0.0232458	-0.138163	ENSG00000256673		-0.39769	1.38804	-2.0631	0.0463916	0.999906	-4.32076	ENSG00000103540	CCP110	0.322382	4.41496	4.86554	2.27696e-05	0.00115922	2.62138	ENSG00000289293		1.37878	-1.01102	4.91884	1.93592e-05	0.000987802	2.13829	ENSG00000119640	ACYP1	0.2502	2.97573	2.24444	0.0310605	0.999594	-4.06125
ENSG00000078140	UBE2K	-0.134222	6.32011	-3.34244	0.00195054	0.0992914	-1.51395	ENSG00000176407	KCMF1	-0.234237	6.06482	-3.85804	0.000456555	0.0232952	-0.170075	ENSG00000129151	BBOX1	-0.732118	1.36978	-2.06216	0.0464858	0.999906	-4.29998	ENSG00000280304		0.865967	0.174486	4.86549	2.27734e-05	0.00115922	2.28198	ENSG00000177485	ZBTB33	0.335946	4.97596	4.91786	1.94174e-05	0.000987802	2.72103	ENSG00000245556	SCAMP1-AS1	0.328796	3.2781	2.24383	0.0311033	0.999594	-4.01387
ENSG00000235501	CNN3-DT	-0.345368	3.91197	-3.34216	0.00195204	0.0992914	-1.41049	ENSG00000101391	CDK5RAP1	-0.288442	4.89852	-3.85561	0.000459767	0.0233841	-0.154961	ENSG00000186235	LINC02610	-0.542583	-0.464569	-2.06159	0.0465427	0.999906	-4.43329	ENSG00000177508	IRX3	0.760862	2.95914	4.86528	2.27881e-05	0.00115922	2.65765	ENSG00000006652	IFRD1	-0.473893	4.61827	-4.91772	1.94256e-05	0.000987802	2.7362	ENSG00000197766	CFD	0.355749	10.4062	2.24358	0.0311215	0.999594	-4.01018
ENSG00000155657	TTN	0.472664	4.18806	3.34137	0.00195628	0.0992914	-1.43063	ENSG00000112425	EPM2A	-0.337652	4.7137	-3.85489	0.000460723	0.0233841	-0.150789	ENSG00000129757	CDKN1C	0.305505	6.35498	2.06053	0.0466497	0.999906	-3.9647	ENSG00000110801	PSMD9	-0.398867	3.85628	-4.86385	2.28869e-05	0.00115922	2.64185	ENSG00000186532	SMYD4	-0.256808	5.0125	-4.9171	1.94621e-05	0.000987802	2.71433	ENSG00000171227	TMEM37	0.486596	7.79224	2.24182	0.0312454	0.999594	-3.85602
ENSG00000134013	LOXL2	-0.408758	6.80599	-3.33955	0.00196608	0.0995272	-1.5042	ENSG00000114439	BBX	0.327908	5.97595	3.85392	0.000462018	0.0233883	-0.180178	ENSG00000116874	WARS2	0.194374	3.81532	2.05883	0.0468208	0.999906	-4.07996	ENSG00000170160	CCDC144A	1.67156	-0.26067	4.86358	2.29057e-05	0.00115922	2.18938	ENSG00000107562	CXCL12	0.595376	8.97832	4.91501	1.95866e-05	0.000991513	2.76846	ENSG00000232160	RAP2C-AS1	0.258247	2.61253	2.24166	0.0312568	0.999594	-4.10952
ENSG00000153993	SEMA3D	0.88764	3.60624	3.33716	0.00197897	0.0999174	-1.36945	ENSG00000135913	USP37	0.766624	2.11803	3.84972	0.000467643	0.0236111	-0.0919988	ENSG00000284669		-0.852813	-0.969524	-2.05859	0.0468451	0.999906	-4.46706	ENSG00000091140	DLD	-0.382222	6.91628	-4.86181	2.30294e-05	0.00115922	2.58155	ENSG00000229619	MBNL1-AS1	-0.455431	3.65913	-4.91143	1.98013e-05	0.000999758	2.77452	ENSG00000146122	DAAM2	0.351782	6.83327	2.24083	0.0313151	0.999594	-3.80461
ENSG00000126524	SBDS	-0.331558	7.47732	-3.3321	0.00200656	0.100939	-1.49286	ENSG00000115946	PNO1	-0.389064	3.93906	-3.8473	0.000470916	0.0237142	-0.122246	ENSG00000176978	DPP7	0.285532	6.784	2.05851	0.046854	0.999906	-3.97844	ENSG00000137267	TUBB2A	-1.09044	5.67887	-4.86088	2.30949e-05	0.00115922	2.57091	ENSG00000058272	PPP1R12A	0.370564	6.29458	4.90884	1.99579e-05	0.00100296	2.67618	ENSG00000290738	URAHP	0.605577	-0.00311006	2.24018	0.0313614	0.999594	-4.37619
ENSG00000011114	BTBD7	0.266262	5.55045	3.33154	0.00200967	0.100939	-1.54102	ENSG00000271009		-0.480728	1.39798	-3.84468	0.000474495	0.0237901	-0.145631	ENSG00000235910	APOA1-AS	-0.880272	-0.941623	-2.0581	0.0468947	0.999906	-4.46464	ENSG00000166965	RCCD1	-0.336877	3.8273	-4.86062	2.31135e-05	0.00115922	2.63604	ENSG00000164164	OTUD4	0.396816	5.66143	4.90867	1.99687e-05	0.00100296	2.67488	ENSG00000135114	OASL	1.21893	1.5866	2.23983	0.0313859	0.999594	-4.21959
ENSG00000128585	MKLN1	0.291949	5.48888	3.32781	0.00203026	0.101176	-1.54419	ENSG00000087237	CETP	1.48958	3.25208	3.84321	0.000476498	0.0237901	-0.0939501	ENSG00000169660	HEXD	0.241072	4.37298	2.05791	0.0469145	0.999906	-4.02288	ENSG00000104131	EIF3J	-0.254217	5.98305	-4.86024	2.314e-05	0.00115922	2.55933	ENSG00000018236	CNTN1	1.05104	3.14425	4.90627	2.01149e-05	0.00100768	2.77339	ENSG00000258711		0.646371	-0.304149	2.23781	0.0315299	0.999594	-4.39274
ENSG00000227063	RPL41P1	0.462859	1.02739	3.32774	0.00203063	0.101176	-1.3761	ENSG00000104517	UBR5	0.287138	6.9892	3.84273	0.000477162	0.0237901	-0.188202	ENSG00000159374	M1AP	0.489692	2.24782	2.05787	0.0469184	0.999906	-4.23928	ENSG00000278962		1.06935	2.41377	4.85924	2.32101e-05	0.00115972	2.61561	ENSG00000187837	H1-2	-0.911489	4.20979	-4.90407	2.02501e-05	0.00101182	2.72422	ENSG00000259705	FBN1-DT	0.589871	-0.864492	2.23746	0.031555	0.999594	-4.4243
ENSG00000148082	SHC3	0.77754	3.53876	3.32721	0.0020336	0.101176	-1.40421	ENSG00000120860	WASHC3	-0.322791	4.98581	-3.84259	0.000477357	0.0237901	-0.195073	ENSG00000173611	SCAI	-0.230654	4.43979	-2.05768	0.0469378	0.999906	-4.02642	ENSG00000108821	COL1A1	1.70237	11.0831	4.85629	2.34194e-05	0.00116328	2.63436	ENSG00000287575		-1.05055	-0.579613	-4.90183	2.03888e-05	0.00101612	2.27205	ENSG00000164591	MYOZ3	-0.483121	0.721214	-2.23694	0.0315921	0.999594	-4.31447
ENSG00000137996	RTCA	-0.194792	5.25389	-3.32488	0.00204657	0.101176	-1.55263	ENSG00000172466	ZNF24	0.203294	6.31068	3.83927	0.00048194	0.0238351	-0.216864	ENSG00000226808	LINC00840	-0.879736	0.470369	-2.05639	0.0470683	0.999906	-4.40028	ENSG00000100347	SAMM50	-0.3615	6.03324	-4.85597	2.34425e-05	0.00116328	2.54774	ENSG00000170004	CHD3	0.484925	7.28772	4.89887	2.05736e-05	0.00102269	2.67763	ENSG00000227540		0.466736	0.685925	2.23666	0.0316116	0.999594	-4.32221
ENSG00000237125	HAND2-AS1	0.51087	3.34326	3.32423	0.00205023	0.101176	-1.39775	ENSG00000054267	ARID4B	0.304989	5.5256	3.83866	0.000482797	0.0238351	-0.218173	ENSG00000240891	PLCXD2	-0.39951	0.373638	-2.05618	0.0470893	0.999906	-4.40278	ENSG00000172331	BPGM	-0.338653	4.3728	-4.85548	2.34772e-05	0.00116328	2.59439	ENSG00000185808	PIGP	-0.373984	4.51637	-4.89582	2.07651e-05	0.00102722	2.6805	ENSG00000219626	FAM228B	0.204915	3.68325	2.23647	0.0316252	0.999594	-3.962
ENSG00000113494	PRLR	1.60765	0.636334	3.32416	0.00205064	0.101176	-1.41867	ENSG00000104691	UBXN8	-0.276199	3.69799	-3.83849	0.000483033	0.0238351	-0.133208	ENSG00000113638	TTC33	-0.148757	4.52411	-2.05369	0.0473429	0.999906	-4.01616	ENSG00000123106	CCDC91	-0.273049	4.85313	-4.85455	2.35435e-05	0.00116328	2.56815	ENSG00000066933	MYO9A	0.533585	5.50734	4.89573	2.07713e-05	0.00102722	2.64238	ENSG00000183337	BCOR	-0.315172	4.25672	-2.23466	0.0317548	0.999594	-3.88756
ENSG00000169902	TPST1	0.40241	4.59786	3.32407	0.00205111	0.101176	-1.49814	ENSG00000145911	N4BP3	0.63833	3.03715	3.837	0.000485106	0.0238351	-0.108021	ENSG00000283383		-0.905894	-1.06274	-2.05332	0.0473808	0.999906	-4.46951	ENSG00000023734	STRAP	-0.280692	6.89103	-4.85401	2.35829e-05	0.00116328	2.5586	ENSG00000101972	STAG2	0.358953	6.74434	4.89052	2.11033e-05	0.00104097	2.63227	ENSG00000248932	COPB2-DT	0.33194	1.78942	2.2251	0.0324469	0.999594	-4.22053
ENSG00000214114	MYCBP	-0.315032	3.95515	-3.32176	0.00206415	0.101521	-1.46217	ENSG00000092108	SCFD1	-0.185746	6.22678	-3.83588	0.000486671	0.0238351	-0.227102	ENSG00000288913		-0.824728	-0.931655	-2.05228	0.0474869	0.999906	-4.46322	ENSG00000137033	IL33	0.65732	6.49603	4.85135	2.37743e-05	0.00116973	2.54778	ENSG00000166947	EPB42	-0.969396	2.62824	-4.88395	2.15294e-05	0.00105928	2.70805	ENSG00000181634	TNFSF15	-1.2376	0.420426	-2.22481	0.0324678	0.999594	-4.33343
ENSG00000136044	APPL2	0.211444	5.97763	3.3202	0.00207296	0.101521	-1.57409	ENSG00000142556	ZNF614	0.363585	3.27702	3.8349	0.000488041	0.0238351	-0.117062	ENSG00000121390	PSPC1	0.1565	4.80656	2.05155	0.0475624	0.999906	-3.99674	ENSG00000139324	TMTC3	0.314471	4.51372	4.8471	2.40835e-05	0.00118193	2.56387	ENSG00000154957	ZNF18	-0.28369	3.70156	-4.88119	2.1711e-05	0.0010655	2.68043	ENSG00000213809	KLRK1	-0.730994	-1.08137	-2.2241	0.0325196	0.999594	-4.43349
ENSG00000158104	HPD	-0.757054	1.27312	-3.32003	0.00207389	0.101521	-1.36836	ENSG00000237945	LINC00649	0.549497	1.75451	3.83478	0.000488213	0.0238351	-0.160419	ENSG00000170275	CRTAP	0.21745	9.48404	2.04932	0.047791	0.999906	-4.1075	ENSG00000178860	MSC	-1.00789	3.80494	-4.84463	2.42648e-05	0.0011878	2.58891	ENSG00000151632	AKR1C2	-0.892301	9.23912	-4.87978	2.18043e-05	0.00106736	2.67909	ENSG00000214226	C17orf67	-0.388953	1.71996	-2.22221	0.0326583	0.999594	-4.22885
ENSG00000138663	COPS4	-0.192154	5.20975	-3.31638	0.00209471	0.10228	-1.57203	ENSG00000108861	DUSP3	-0.288519	6.87753	-3.8342	0.000489034	0.0238351	-0.213471	ENSG00000253434	LINC02237	0.420516	2.12214	2.04899	0.0478249	0.999906	-4.25876	ENSG00000156162	DPY19L4	0.360513	5.09657	4.84315	2.43745e-05	0.00119015	2.52719	ENSG00000118507	AKAP7	-0.386635	3.98905	-4.87824	2.19069e-05	0.0010681	2.65727	ENSG00000057294	PKP2	1.13631	1.8254	2.22188	0.0326829	0.999594	-4.20483
ENSG00000161057	PSMC2	-0.218968	6.44049	-3.31278	0.00211536	0.103028	-1.58436	ENSG00000078177	N4BP2	0.569913	3.293	3.83372	0.000489705	0.0238351	-0.119734	ENSG00000183579	ZNRF3	-0.290432	4.04036	-2.0478	0.0479479	0.999906	-4.07024	ENSG00000153707	PTPRD	0.890441	3.59991	4.84067	2.45585e-05	0.00119154	2.58717	ENSG00000186205	MTARC1	-0.790263	7.63411	-4.87789	2.19303e-05	0.0010681	2.62362	ENSG00000124615	MOCS1	0.393286	6.27518	2.22098	0.0327492	0.999594	-3.80326
ENSG00000250959	GLUD1P3	-0.578401	-0.329892	-3.31006	0.00213117	0.103306	-1.52692	ENSG00000128881	TTBK2	0.305323	4.70273	3.83308	0.000490616	0.0238351	-0.199311	ENSG00000280537		-0.658566	-1.4124	-2.04779	0.0479483	0.999906	-4.47942	ENSG00000108510	MED13	0.331627	6.16628	4.83948	2.46478e-05	0.00119154	2.50237	ENSG00000139641	ESYT1	-0.43848	8.74961	-4.8739	2.21983e-05	0.00107844	2.64753	ENSG00000078237	TIGAR	-0.477383	2.62889	-2.21978	0.0328377	0.999594	-4.10597
ENSG00000197124	ZNF682	-0.30036	2.81254	-3.30995	0.0021318	0.103306	-1.41138	ENSG00000168427	KLHL30	-0.725012	4.2068	-3.82813	0.000497656	0.0241163	-0.17816	ENSG00000182963	GJC1	-0.378696	5.0466	-2.04708	0.048022	0.999906	-3.99443	ENSG00000151623	NR3C2	0.500108	4.10255	4.83864	2.4711e-05	0.00119154	2.55831	ENSG00000144730	IL17RD	1.06175	4.50097	4.87008	2.24578e-05	0.00108612	2.61384	ENSG00000271918		0.422117	1.26583	2.21852	0.0329303	0.999594	-4.27649
ENSG00000145390	USP53	0.347838	6.21409	3.30844	0.0021406	0.103473	-1.59706	ENSG00000122882	ECD	-0.147365	4.93798	-3.82621	0.000500413	0.0241384	-0.23764	ENSG00000177599	ZNF491	-0.241942	2.47393	-2.04513	0.0482243	0.999906	-4.2278	ENSG00000221968	FADS3	-0.709956	7.89394	-4.83795	2.47625e-05	0.00119154	2.54074	ENSG00000248925	PDCD6-DT	-0.758892	0.132069	-4.86991	2.2469e-05	0.00108612	2.34883	ENSG00000255008	LINC02739	0.611674	0.196827	2.21722	0.0330273	0.999594	-4.36209
ENSG00000122741	DCAF10	0.142701	5.385	3.30519	0.00215967	0.103972	-1.60336	ENSG00000176909	MAMSTR	0.5997	0.690171	3.82607	0.000500614	0.0241384	-0.327445	ENSG00000180573	H2AC6	-0.390317	4.39123	-2.04474	0.0482647	0.999906	-4.03044	ENSG00000269378	ITGB1P1	-0.550778	2.90125	-4.83788	2.47683e-05	0.00119154	2.58153	ENSG00000118200	CAMSAP2	0.420454	5.64758	4.86725	2.2652e-05	0.00109222	2.55445	ENSG00000158859	ADAMTS4	-0.6939	3.26551	-2.2164	0.0330878	0.999594	-4.01702
ENSG00000214535	RPS15AP1	0.784142	-0.950365	3.30473	0.00216236	0.103972	-1.67359	ENSG00000269609	C10orf95-AS1	-0.292045	3.35902	-3.82422	0.000503282	0.0242065	-0.151454	ENSG00000088833	NSFL1C	0.16162	6.38131	2.04345	0.0483982	0.999906	-3.97873	ENSG00000119673	ACOT2	-0.585832	6.42275	-4.8377	2.47818e-05	0.00119154	2.50008	ENSG00000107672	NSMCE4A	-0.321735	5.97753	-4.86622	2.27228e-05	0.00109291	2.54722	ENSG00000160193	WDR4	-0.212926	2.66516	-2.21513	0.0331823	0.999594	-4.11744
ENSG00000132549	VPS13B	0.314556	5.71507	3.30319	0.00217149	0.103972	-1.61256	ENSG00000091129	NRCAM	-0.765549	5.11737	-3.82171	0.000506923	0.0242623	-0.248312	ENSG00000171303	KCNK3	0.921619	0.385285	2.04321	0.0484234	0.999906	-4.39014	ENSG00000101745	ANKRD12	0.399011	6.08253	4.83698	2.48354e-05	0.00119154	2.49489	ENSG00000143797	MBOAT2	0.594409	3.72864	4.86535	2.27833e-05	0.00109309	2.64091	ENSG00000282851	BISPR	0.447396	2.39841	2.21479	0.0332075	0.999594	-4.14605
ENSG00000168913	ENHO	1.04165	-0.925707	3.30241	0.00217608	0.103972	-1.63959	ENSG00000156110	ADK	-0.340465	5.53826	-3.82169	0.000506959	0.0242623	-0.266514	ENSG00000197077	KIAA1671	-0.424538	6.14745	-2.04168	0.0485825	0.999906	-3.97486	ENSG00000069667	RORA	0.587268	4.76135	4.83601	2.49094e-05	0.00119213	2.52302	ENSG00000286509		-1.65751	-0.781918	-4.86384	2.28876e-05	0.00109537	2.15353	ENSG00000197046	SIGLEC15	-2.00801	-0.839468	-2.21265	0.0333677	0.999594	-4.41497
ENSG00000164125	GASK1B	-0.364299	7.98044	-3.30048	0.00218756	0.103972	-1.55392	ENSG00000196323	ZBTB44	0.226527	6.03879	3.81859	0.000511493	0.0243202	-0.275914	ENSG00000226363	HAGLROS	-0.616078	-0.798959	-2.03988	0.0487716	0.999906	-4.46704	ENSG00000185274	GALNT17	1.35885	1.78349	4.83433	2.50365e-05	0.00119348	2.46095	ENSG00000167994	RAB3IL1	0.598164	5.04592	4.86207	2.30117e-05	0.00109858	2.55545	ENSG00000133069	TMCC2	-0.296747	1.60256	-2.21246	0.0333819	0.999594	-4.24039
ENSG00000143382	ADAMTSL4	0.444044	6.2877	3.30032	0.00218855	0.103972	-1.6172	ENSG00000165288	BRWD3	0.446941	4.48154	3.81794	0.00051246	0.0243202	-0.219968	ENSG00000120519	SLC10A7	-0.217856	3.54569	-2.03923	0.048839	0.999906	-4.12961	ENSG00000145757	SPATA9	-0.945	2.45942	-4.8326	2.51689e-05	0.00119348	2.54537	ENSG00000067167	TRAM1	0.322309	7.55389	4.86013	2.31475e-05	0.00110075	2.5719	ENSG00000158006	PAFAH2	-0.208536	4.12585	-2.21245	0.0333829	0.999594	-3.91518
ENSG00000184845	DRD1	-1.00019	0.568894	-3.29919	0.00219527	0.103972	-1.44678	ENSG00000179454	KLHL28	0.416367	3.82058	3.81649	0.00051459	0.0243202	-0.186986	ENSG00000168301	KCTD6	0.242987	3.41863	2.03808	0.0489605	0.999906	-4.13146	ENSG00000072210	ALDH3A2	-0.36491	7.94204	-4.83142	2.52592e-05	0.00119348	2.52303	ENSG00000120049	KCNIP2	-0.844794	8.06186	-4.8598	2.31712e-05	0.00110075	2.58199	ENSG00000280211		-0.459963	-0.221513	-2.21157	0.0334483	0.999594	-4.39554
ENSG00000269961	ERBIN-DT	-0.793427	-1.3983	-3.29806	0.00220204	0.103972	-1.74548	ENSG00000181827	RFX7	0.35729	4.29756	3.81612	0.000515143	0.0243202	-0.215523	ENSG00000110042	DTX4	0.372962	5.82421	2.03681	0.0490941	0.999906	-3.97837	ENSG00000184845	DRD1	-1.41821	0.568894	-4.83105	2.52873e-05	0.00119348	2.3238	ENSG00000271009		-0.610872	1.39798	-4.85812	2.32893e-05	0.00110364	2.56413	ENSG00000114554	PLXNA1	-0.305494	6.44553	-2.20808	0.0337118	0.999594	-3.82172
ENSG00000245281	ASAH1-AS1	-0.500297	1.74603	-3.29723	0.00220706	0.103972	-1.41428	ENSG00000099260	PALMD	-0.448006	8.63965	-3.81548	0.000516085	0.0243202	-0.203955	ENSG00000157637	SLC38A10	0.239607	7.70317	2.03591	0.0491885	0.999906	-4.0348	ENSG00000198795	ZNF521	0.56614	5.55916	4.83094	2.52958e-05	0.00119348	2.47949	ENSG00000172819	RARG	0.703913	5.02027	4.85438	2.35559e-05	0.00111354	2.53954	ENSG00000186235	LINC02610	-0.569138	-0.464569	-2.20616	0.0338568	0.999594	-4.39797
ENSG00000114473	IQCG	-0.21767	4.31998	-3.29528	0.00221878	0.103972	-1.56795	ENSG00000018610	STEEP1	-0.255334	4.77424	-3.81514	0.000516598	0.0243202	-0.260315	ENSG00000157657	ZNF618	-0.283592	4.78217	-2.03459	0.0493277	0.999906	-4.01835	ENSG00000165672	PRDX3	-0.428434	7.34341	-4.83077	2.5309e-05	0.00119348	2.50266	ENSG00000178568	ERBB4	-1.019	2.84639	-4.85244	2.36953e-05	0.00111709	2.62321	ENSG00000198911	SREBF2	-0.255872	6.57577	-2.20524	0.0339268	0.999594	-3.82978
ENSG00000113790	EHHADH	-0.398765	5.07592	-3.29497	0.00222067	0.103972	-1.61495	ENSG00000138688	BLTP1	0.310244	7.08441	3.81487	0.000516996	0.0243202	-0.260452	ENSG00000164465	DCBLD1	-0.255546	4.49434	-2.03449	0.0493389	0.999906	-4.03864	ENSG00000103876	FAH	-0.712231	7.69078	-4.82835	2.5496e-05	0.00119937	2.50588	ENSG00000151233	GXYLT1	0.396791	4.46766	4.85173	2.37469e-05	0.00111709	2.55899	ENSG00000286847		1.00472	-1.1959	2.20456	0.0339784	0.999594	-4.44102
ENSG00000184432	COPB2	-0.163868	6.72186	-3.29479	0.00222175	0.103972	-1.62107	ENSG00000134375	TIMM17A	-0.379232	5.47738	-3.81167	0.000521772	0.0244097	-0.293228	ENSG00000134817	APLNR	-0.517686	6.62594	-2.03266	0.0495325	0.999906	-3.99102	ENSG00000273382	TMEM167B-DT	-0.493935	1.35486	-4.82721	2.55842e-05	0.00119961	2.43072	ENSG00000071564	TCF3	0.301854	5.5162	4.84991	2.38782e-05	0.00112053	2.50276	ENSG00000107742	SPOCK2	-0.342655	3.71877	-2.20397	0.0340239	0.999594	-3.9897
ENSG00000089091	DZANK1	-0.445572	2.98136	-3.29465	0.00222259	0.103972	-1.4478	ENSG00000119185	ITGB1BP1	-0.31339	8.20316	-3.81136	0.000522231	0.0244097	-0.228566	ENSG00000167100	SAMD14	-0.543662	0.248012	-2.0326	0.0495388	0.999906	-4.41562	ENSG00000130988	RGN	-0.692203	3.92171	-4.8256	2.57097e-05	0.00119961	2.52893	ENSG00000074047	GLI2	0.907382	3.02183	4.84896	2.39478e-05	0.00112107	2.61303	ENSG00000187325	TAF9B	0.161437	5.09994	2.20317	0.0340848	0.999594	-3.83665
ENSG00000103018	CYB5B	-0.212335	6.38277	-3.29402	0.0022264	0.103972	-1.63345	ENSG00000101335	MYL9	-0.511339	9.51983	-3.81106	0.000522694	0.0244097	-0.193262	ENSG00000163431	LMOD1	0.420213	6.57651	2.03094	0.0497156	0.999906	-3.99513	ENSG00000170456	DENND5B	0.346982	4.62302	4.8253	2.57329e-05	0.00119961	2.49755	ENSG00000105379	ETFB	-0.649845	6.12426	-4.8463	2.41422e-05	0.00112743	2.4919	ENSG00000227232	WASH7P	0.302384	1.37684	2.20136	0.0342233	0.999594	-4.26581
ENSG00000099814	CEP170B	-0.338438	6.37824	-3.29247	0.00223582	0.104049	-1.63456	ENSG00000223478	ZDHHC12-DT	-0.512352	0.772905	-3.8084	0.000526694	0.0245371	-0.294123	ENSG00000160318	CLDND2	0.42891	1.57459	2.0293	0.0498902	0.999906	-4.30731	ENSG00000087253	LPCAT2	0.553897	4.97466	4.82468	2.5782e-05	0.00119961	2.47773	ENSG00000162104	ADCY9	0.492878	4.85958	4.84464	2.42642e-05	0.00113039	2.51513	ENSG00000202533	Y_RNA	0.837571	-1.14267	2.20082	0.0342645	0.999594	-4.43989
ENSG00000205085	GARIN1A	-0.645385	3.71599	-3.29198	0.00223884	0.104049	-1.52871	ENSG00000101412	E2F1	-0.616082	2.28891	-3.80287	0.000535123	0.0248197	-0.195667	ENSG00000224985		0.489365	-1.19903	2.0285	0.049976	0.999906	-4.47286	ENSG00000112425	EPM2A	-0.401178	4.7137	-4.82334	2.58873e-05	0.00119961	2.48171	ENSG00000110315	RNF141	-0.390261	6.46333	-4.84069	2.45575e-05	0.00113868	2.48314	ENSG00000164241	C5orf63	0.351656	1.96413	2.20076	0.0342688	0.999594	-4.21057
ENSG00000167306	MYO5B	0.88787	2.10863	3.29064	0.002247	0.104178	-1.4294	ENSG00000122707	RECK	0.464974	5.71811	3.80274	0.000535335	0.0248197	-0.314774	ENSG00000136122	BORA	-0.284852	1.52862	-2.02816	0.0500131	0.999906	-4.32415	ENSG00000114331	ACAP2	0.33074	6.18347	4.82234	2.59654e-05	0.00119961	2.45227	ENSG00000165807	PPP1R36	-0.669066	2.76723	-4.84065	2.45601e-05	0.00113868	2.59071	ENSG00000272501		0.309167	2.62215	2.20027	0.0343066	0.999594	-4.12935
ENSG00000100979	PLTP	0.518201	7.09756	3.28812	0.00226249	0.104561	-1.61482	ENSG00000137076	TLN1	-0.311798	10.0033	-3.80107	0.000537902	0.0248576	-0.210919	ENSG00000042429	MED17	-0.226865	2.5003	-2.02753	0.0500801	0.999906	-4.24009	ENSG00000233593	LINC02609	0.4364	2.04509	4.82081	2.6087e-05	0.00119961	2.48277	ENSG00000259343	TMC3-AS1	1.2824	-0.570714	4.83609	2.49029e-05	0.00115181	2.05934	ENSG00000241839	PLEKHO2	-0.448951	6.52489	-2.20019	0.0343127	0.999594	-3.83245
ENSG00000144746	ARL6IP5	-0.170107	8.11516	-3.28381	0.00228918	0.104561	-1.58866	ENSG00000130724	CHMP2A	-0.372576	6.64942	-3.80054	0.00053873	0.0248576	-0.309585	ENSG00000165698	SPACA9	0.283043	3.15309	2.02739	0.0500951	0.999906	-4.1632	ENSG00000287151	LINC03124	0.695291	1.18145	4.82023	2.61326e-05	0.00119961	2.37419	ENSG00000213339	QTRT1	-0.348648	5.12399	-4.83445	2.50273e-05	0.00115479	2.47221	ENSG00000169249	ZRSR2	0.19454	4.55164	2.19935	0.034377	0.999594	-3.88216
ENSG00000112378	PERP	-0.37566	5.97612	-3.2827	0.00229607	0.104561	-1.66373	ENSG00000083844	ZNF264	0.278184	5.54337	3.79894	0.000541208	0.0249124	-0.325825	ENSG00000261609	GAN	-0.259313	4.52522	-2.02686	0.0501518	0.999906	-4.03801	ENSG00000145990	GFOD1	0.443934	5.86643	4.81961	2.61821e-05	0.00119961	2.4443	ENSG00000163463	KRTCAP2	-0.347372	2.81211	-4.83248	2.51782e-05	0.00115898	2.56771	ENSG00000122035	RASL11A	0.356912	4.05339	2.19735	0.0345316	0.999594	-3.93956
ENSG00000113558	SKP1	-0.176843	4.99228	-3.28253	0.00229716	0.104561	-1.64658	ENSG00000152154	TMEM178A	-0.68196	3.08622	-3.79802	0.000542639	0.0249188	-0.208123	ENSG00000279044		0.901247	-1.23285	2.02549	0.0502993	0.999906	-4.47834	ENSG00000158113	LRRC43	-0.897642	-0.104932	-4.8189	2.62386e-05	0.00119961	2.13418	ENSG00000272143	FGF14-AS2	-0.561735	3.45768	-4.82872	2.54672e-05	0.00116802	2.54737	ENSG00000181004	BBS12	0.282146	2.66075	2.19503	0.0347109	0.999594	-4.1288
ENSG00000188257	PLA2G2A	1.30671	5.84565	3.28184	0.00230146	0.104561	-1.64253	ENSG00000185900	POMK	0.327961	4.61636	3.79673	0.000544644	0.0249514	-0.290051	ENSG00000259070	LINC00639	-0.410137	2.47502	-2.02406	0.0504533	0.999906	-4.24763	ENSG00000197696	NMB	-0.718369	5.37966	-4.81821	2.62932e-05	0.00119961	2.45589	ENSG00000196233	LCOR	0.438337	4.72678	4.82801	2.55224e-05	0.00116802	2.47353	ENSG00000178222	RNF212	0.317023	2.51063	2.19475	0.0347328	0.999594	-4.14162
ENSG00000185129	PURA	0.324702	5.48156	3.28174	0.00230212	0.104561	-1.65779	ENSG00000183496	MEX3B	0.652462	2.36669	3.79476	0.00054773	0.0249989	-0.227467	ENSG00000129167	TPH1	0.517753	0.637507	2.0236	0.050503	0.999906	-4.38451	ENSG00000139263	LRIG3	0.560368	5.25742	4.81713	2.63798e-05	0.00119961	2.44545	ENSG00000091039	OSBPL8	0.420384	6.55774	4.82757	2.55563e-05	0.00116802	2.44569	ENSG00000257038	ARHGEF17-AS1	0.44273	1.09296	2.19411	0.0347828	0.999594	-4.28851
ENSG00000233077	LINC01271	-0.672481	0.727944	-3.28145	0.00230393	0.104561	-1.48982	ENSG00000286509		-1.25811	-0.781918	-3.79442	0.000548272	0.0249989	-0.572375	ENSG00000172270	BSG	0.261594	8.46145	2.02181	0.0506963	0.999906	-4.07839	ENSG00000141431	ASXL3	0.814991	0.134906	4.81683	2.64042e-05	0.00119961	2.1313	ENSG00000183337	BCOR	0.496759	4.25672	4.82323	2.58954e-05	0.00118072	2.48762	ENSG00000107897	ACBD5	-0.170524	5.7155	-2.19129	0.0350022	0.999594	-3.82671
ENSG00000267530	LINC01836	-0.85646	-0.00309149	-3.28077	0.00230821	0.104561	-1.58055	ENSG00000070404	FSTL3	-0.656392	6.98891	-3.7927	0.000550985	0.0250633	-0.318652	ENSG00000010319	SEMA3G	0.417632	9.10539	2.02083	0.0508032	0.999906	-4.10931	ENSG00000081177	EXD2	-0.214663	5.25761	-4.81678	2.64078e-05	0.00119961	2.44143	ENSG00000041880	PARP3	-0.347625	5.3005	-4.82123	2.60531e-05	0.00118511	2.4245	ENSG00000155287	SLC25A28	0.271798	5.81784	2.19114	0.0350142	0.999594	-3.82685
ENSG00000048649	RSF1	0.242895	5.55648	3.28071	0.00230854	0.104561	-1.66687	ENSG00000116237	ICMT	-0.202792	7.04071	-3.78757	0.000559144	0.0253227	-0.334333	ENSG00000037749	MFAP3	-0.211909	5.46225	-2.01943	0.0509548	0.999906	-3.99848	ENSG00000086827	ZW10	-0.249837	4.1589	-4.81616	2.64574e-05	0.00119961	2.49295	ENSG00000259807		0.761879	0.93337	4.81668	2.6416e-05	0.0011979	2.40287	ENSG00000130766	SESN2	-0.309331	4.42753	-2.19031	0.0350794	0.999594	-3.90408
ENSG00000151929	BAG3	-0.363342	6.10207	-3.28056	0.00230947	0.104561	-1.67173	ENSG00000134333	LDHA	-0.40012	9.21628	-3.78747	0.000559313	0.0253227	-0.261751	ENSG00000046653	GPM6B	-0.424202	2.75543	-2.01772	0.0511411	0.999906	-4.22441	ENSG00000228536	LYPLAL1-AS1	1.00922	2.66341	4.81534	2.65239e-05	0.00119961	2.50629	ENSG00000204160	ZDHHC18	-0.325293	5.72619	-4.81615	2.64586e-05	0.0011979	2.40189	ENSG00000080819	CPOX	-0.198166	4.15758	-2.18965	0.0351312	0.999594	-3.93634
ENSG00000111452	ADGRD1	0.74739	4.70691	3.27878	0.00232071	0.10481	-1.61512	ENSG00000094914	AAAS	-0.229281	5.72109	-3.78567	0.000562199	0.0253937	-0.364325	ENSG00000070731	ST6GALNAC2	0.338917	1.60587	2.01766	0.0511475	0.999906	-4.32114	ENSG00000154727	GABPA	0.362747	5.91409	4.81475	2.65715e-05	0.00119961	2.42877	ENSG00000171130	ATP6V0E2	-0.613661	5.05688	-4.81468	2.6577e-05	0.00120045	2.41405	ENSG00000204334	ERICH2	0.517628	1.05848	2.18861	0.0352128	0.999594	-4.30587
ENSG00000165156	ZHX1	-0.187148	6.38425	-3.27688	0.00233274	0.10481	-1.67593	ENSG00000256713	PGA5	-0.701465	-0.7483	-3.78029	0.000570949	0.0254423	-0.506688	ENSG00000108389	MTMR4	-0.178996	5.71843	-2.01728	0.0511896	0.999906	-3.99495	ENSG00000089006	SNX5	-0.242898	7.12214	-4.81414	2.66208e-05	0.00119961	2.44866	ENSG00000114779	ABHD14B	-0.478678	6.8751	-4.8116	2.68272e-05	0.00120891	2.40575	ENSG00000089123	TASP1	0.245206	3.07761	2.18721	0.035323	0.999594	-4.08007
ENSG00000171365	CLCN5	0.274529	3.66709	3.27626	0.00233666	0.10481	-1.54931	ENSG00000170860	LSM3	-0.399386	5.28777	-3.78004	0.000571358	0.0254423	-0.374023	ENSG00000078795	PKD2L2	0.4989	-0.787128	2.01667	0.0512567	0.999906	-4.46167	ENSG00000198130	HIBCH	-0.394063	5.54652	-4.81183	2.6808e-05	0.00120524	2.4224	ENSG00000122591	HYCC1	0.472208	5.48256	4.8108	2.68918e-05	0.001209	2.39423	ENSG00000232859	LYRM9	0.241904	3.53139	2.18594	0.0354229	0.999594	-4.01407
ENSG00000183111	ARHGEF37	-0.279007	4.82384	-3.27625	0.00233671	0.10481	-1.64751	ENSG00000155744	HYCC2	0.323098	5.10057	3.77939	0.000572423	0.0254423	-0.363067	ENSG00000265817	FSBP	-0.29829	1.61333	-2.0165	0.0512752	0.999906	-4.32636	ENSG00000183576	SETD3	-0.298866	6.68717	-4.81052	2.69151e-05	0.00120554	2.42768	ENSG00000157500	APPL1	0.33512	5.93853	4.80914	2.70277e-05	0.0012106	2.38168	ENSG00000149639	MTCL2	-0.291098	6.49198	-2.18592	0.0354247	0.999594	-3.84298
ENSG00000121895	TMEM156	-0.793958	0.467158	-3.27512	0.00234392	0.104889	-1.53416	ENSG00000152661	GJA1	0.525711	6.49642	3.77928	0.0005726	0.0254423	-0.373752	ENSG00000262185	LINC02861	-0.554237	-0.230995	-2.01615	0.0513136	0.999906	-4.44469	ENSG00000038219	BOD1L1	0.430698	6.07211	4.8095	2.69987e-05	0.00120554	2.41502	ENSG00000255100	TSKU-AS1	-1.0055	0.890238	-4.80759	2.71557e-05	0.0012106	2.32906	ENSG00000186417	GLDN	0.454455	5.38389	2.18591	0.0354249	0.999594	-3.84992
ENSG00000134115	CNTN6	-1.18266	1.25632	-3.27158	0.00236654	0.105577	-1.47838	ENSG00000272970		-0.853295	1.39637	-3.77821	0.00057436	0.0254423	-0.310846	ENSG00000169247	SH3TC2	-0.553441	2.71165	-2.01593	0.0513377	0.999906	-4.23827	ENSG00000131080	EDA2R	0.876732	2.14388	4.809	2.70395e-05	0.00120554	2.45247	ENSG00000070214	SLC44A1	0.379856	6.25163	4.80735	2.71757e-05	0.0012106	2.37985	ENSG00000164104	HMGB2	0.254923	5.66278	2.18429	0.0355533	0.999594	-3.83484
ENSG00000198732	SMOC1	0.648186	3.62615	3.27101	0.00237024	0.105577	-1.57075	ENSG00000004961	HCCS	-0.306118	4.02561	-3.77757	0.000575406	0.0254423	-0.311817	ENSG00000122779	TRIM24	-0.14304	4.61441	-2.01332	0.0516234	0.999906	-4.04535	ENSG00000042445	RETSAT	-0.625385	9.92285	-4.80856	2.70757e-05	0.00120554	2.49673	ENSG00000053501	USE1	-0.43709	4.44007	-4.80603	2.72849e-05	0.0012106	2.42212	ENSG00000235831	BHLHE40-AS1	-0.547166	0.450451	-2.18331	0.0356312	0.999594	-4.35378
ENSG00000101367	MAPRE1	-0.219063	6.63592	-3.26786	0.0023906	0.106239	-1.69029	ENSG00000148700	ADD3	0.360639	7.44807	3.77755	0.000575451	0.0254423	-0.348281	ENSG00000179528	LBX2	0.488282	-0.425568	2.01306	0.0516522	0.999906	-4.45132	ENSG00000118200	CAMSAP2	0.390915	5.64758	4.80763	2.7152e-05	0.00120554	2.41078	ENSG00000162378	ZYG11B	0.246334	6.18855	4.8058	2.73033e-05	0.0012106	2.37378	ENSG00000231170	PDK4-AS1	0.391921	1.02226	2.1828	0.0356718	0.999594	-4.30979
ENSG00000130032	PRRG3	0.71127	3.55237	3.26581	0.0024039	0.106348	-1.53966	ENSG00000143631	FLG	1.76897	-0.0237943	3.77643	0.000577294	0.0254423	-0.509369	ENSG00000289832		0.630588	-1.23245	2.0116	0.0518135	0.999906	-4.47671	ENSG00000140939	NOL3	-0.471177	5.82004	-4.80718	2.71897e-05	0.00120554	2.40674	ENSG00000125375	DMAC2L	-0.304914	3.98226	-4.8058	2.7304e-05	0.0012106	2.45244	ENSG00000168309	FAM107A	0.519032	5.5962	2.18222	0.035718	0.999594	-3.84012
ENSG00000153707	PTPRD	0.632522	3.59991	3.26525	0.00240757	0.106348	-1.55668	ENSG00000100439	ABHD4	-0.310191	6.26034	-3.77535	0.000579082	0.0254423	-0.385672	ENSG00000270885	RASL10B	0.698691	2.8828	2.01148	0.0518272	0.999906	-4.18221	ENSG00000109103	UNC119	-0.352095	4.84705	-4.80453	2.74089e-05	0.00121158	2.42652	ENSG00000166405	RIC3	-0.76035	1.89078	-4.80483	2.73844e-05	0.00121138	2.43502	ENSG00000234171	RNASEH1-DT	0.240567	2.54778	2.18147	0.0357772	0.999594	-4.1483
ENSG00000115687	PASK	-0.246443	3.24233	-3.26494	0.0024096	0.106348	-1.54543	ENSG00000102531	FNDC3A	0.323973	6.19888	3.7748	0.000579998	0.0254423	-0.390356	ENSG00000169129	AFAP1L2	-0.537754	4.60475	-2.01037	0.0519491	0.999906	-4.05041	ENSG00000119661	DNAL1	-0.251901	4.81645	-4.80402	2.74516e-05	0.00121158	2.42096	ENSG00000168803	ADAL	-0.304937	3.83519	-4.80308	2.75304e-05	0.00121505	2.45337	ENSG00000140157	NIPA2	-0.310724	4.46272	-2.17989	0.0359041	0.999594	-3.90528
ENSG00000101216	GMEB2	0.146452	4.335	3.26197	0.0024291	0.106963	-1.64572	ENSG00000138074	SLC5A6	-0.526776	6.30551	-3.77472	0.000580129	0.0254423	-0.386086	ENSG00000167107	ACSF2	0.319475	5.41505	2.01024	0.0519643	0.999906	-4.00463	ENSG00000157150	TIMP4	-0.676069	6.78916	-4.7986	2.79073e-05	0.00122487	2.39819	ENSG00000228436	RRAGC-DT	-0.611617	1.64932	-4.80003	2.77858e-05	0.0012221	2.43597	ENSG00000074706	IPCEF1	-0.523459	0.344379	-2.17983	0.0359083	0.999594	-4.36542
ENSG00000129480	DTD2	-0.381744	3.12636	-3.25714	0.00246117	0.108016	-1.55131	ENSG00000139726	DENR	-0.165202	6.03256	-3.7721	0.000584498	0.0254423	-0.400916	ENSG00000135114	OASL	1.13015	1.5866	2.00979	0.052014	0.999906	-4.3217	ENSG00000172845	SP3	0.299308	6.69046	4.79834	2.79288e-05	0.00122487	2.39245	ENSG00000131023	LATS1	0.362607	5.48852	4.79966	2.78171e-05	0.0012221	2.35967	ENSG00000134548	SPX	0.80231	3.40814	2.17972	0.035917	0.999594	-4.03462
ENSG00000005810	MYCBP2	0.314423	7.39403	3.25654	0.00246518	0.108016	-1.68711	ENSG00000163625	WDFY3	0.385077	6.11605	3.77156	0.000585404	0.0254423	-0.399441	ENSG00000234139		0.697241	-0.894253	2.0096	0.0520345	0.999906	-4.46429	ENSG00000141753	IGFBP4	0.578337	9.15911	4.79785	2.79705e-05	0.00122487	2.45299	ENSG00000170027	YWHAG	-0.442774	9.15244	-4.7989	2.78813e-05	0.0012221	2.44274	ENSG00000148187	MRRF	0.164819	5.41726	2.1787	0.0359993	0.999594	-3.84421
ENSG00000177853	ZNF518A	0.284827	5.12942	3.25584	0.00246981	0.108016	-1.71239	ENSG00000132963	POMP	-0.445149	6.04452	-3.77097	0.000586397	0.0254423	-0.401879	ENSG00000104412	EMC2	0.175344	5.6839	2.00946	0.0520508	0.999906	-4.00065	ENSG00000151632	AKR1C2	-0.822038	9.23912	-4.79698	2.80444e-05	0.00122487	2.45567	ENSG00000162738	VANGL2	0.736072	2.30548	4.79806	2.79525e-05	0.0012221	2.46253	ENSG00000164695	CHMP4C	-0.736887	-0.552994	-2.17651	0.0361748	0.999594	-4.41956
ENSG00000153107	ANAPC1	0.232417	4.34358	3.25472	0.00247731	0.108099	-1.65917	ENSG00000144868	TMEM108	1.41659	0.791402	3.77074	0.000586774	0.0254423	-0.486154	ENSG00000280287		-0.459963	1.98335	-2.00768	0.0522485	0.999906	-4.30371	ENSG00000189134	NKAPL	-0.539538	1.82793	-4.79668	2.80703e-05	0.00122487	2.39998	ENSG00000134874	DZIP1	0.591946	3.97878	4.79742	2.80069e-05	0.0012221	2.43009	ENSG00000137103	TMEM8B	0.216321	5.2236	2.17594	0.0362204	0.999594	-3.85691
ENSG00000106460	TMEM106B	0.166305	6.03329	3.25345	0.00248585	0.10817	-1.74049	ENSG00000159374	M1AP	-0.636551	2.24782	-3.77043	0.000587299	0.0254423	-0.27765	ENSG00000145423	SFRP2	-1.15923	6.79974	-2.00707	0.0523159	0.999906	-4.01757	ENSG00000117528	ABCD3	-0.231839	5.62476	-4.79409	2.82919e-05	0.00123175	2.36873	ENSG00000099968	BCL2L13	-0.367074	6.63603	-4.79624	2.81076e-05	0.00122373	2.35427	ENSG00000235652	EPM2A-DT	0.218047	2.9186	2.17538	0.0362657	0.999594	-4.10622
ENSG00000188994	ZNF292	0.314905	5.1482	3.2514	0.00249971	0.10817	-1.71999	ENSG00000173258	ZNF483	0.304976	3.78583	3.77031	0.000587499	0.0254423	-0.307338	ENSG00000134470	IL15RA	0.279795	4.29641	2.00683	0.0523422	0.999906	-4.07194	ENSG00000116127	ALMS1	0.375336	4.70693	4.79158	2.85082e-05	0.00123837	2.39669	ENSG00000151292	CSNK1G3	0.279925	4.98534	4.79403	2.82972e-05	0.00122921	2.35882	ENSG00000257839	PHLDA1-DT	0.60741	-1.37429	2.17484	0.0363092	0.999594	-4.45333
ENSG00000169895	SYAP1	-0.194519	6.4278	-3.25104	0.0025022	0.10817	-1.73835	ENSG00000063660	GPC1	-0.452809	6.42456	-3.76994	0.000588126	0.0254423	-0.393686	ENSG00000233436	BTBD18	-0.77403	-0.82795	-2.00651	0.0523785	0.999906	-4.47162	ENSG00000138669	PRKG2	1.30988	2.27275	4.79057	2.85957e-05	0.00123938	2.40468	ENSG00000115825	PRKD3	0.306132	6.07201	4.79215	2.84589e-05	0.00123224	2.33246	ENSG00000108557	RAI1	-0.269322	4.91264	-2.1738	0.0363934	0.999594	-3.87306
ENSG00000146966	DENND2A	0.34144	4.69474	3.25079	0.00250387	0.10817	-1.69055	ENSG00000108010	GLRX3	-0.285651	5.64827	-3.76981	0.000588337	0.0254423	-0.40766	ENSG00000042781	USH2A	0.577095	-1.17085	2.00496	0.0525515	0.999906	-4.47736	ENSG00000119185	ITGB1BP1	-0.367071	8.20316	-4.78908	2.87251e-05	0.0012422	2.40853	ENSG00000198513	ATL1	0.4926	3.18302	4.79174	2.84947e-05	0.00123224	2.44984	ENSG00000129680	MAP7D3	0.298858	6.09579	2.17332	0.0364321	0.999594	-3.84379
ENSG00000176387	HSD11B2	0.805345	1.69177	3.25033	0.00250697	0.10817	-1.52475	ENSG00000236914	LINC01852	-0.391784	1.67395	-3.76825	0.000590977	0.0254727	-0.307528	ENSG00000250616	YPEL3-DT	0.374292	0.531285	2.00477	0.0525726	0.999906	-4.40067	ENSG00000170606	HSPA4	-0.313909	6.38038	-4.78811	2.88103e-05	0.00124293	2.35434	ENSG00000135917	SLC19A3	-0.904287	8.1152	-4.78978	2.8664e-05	0.00123615	2.38425	ENSG00000101463	SYNDIG1	-0.967693	-0.204523	-2.17297	0.0364612	0.999594	-4.39165
ENSG00000232871	SEC1P	0.489992	-0.263731	3.24735	0.0025273	0.108577	-1.66157	ENSG00000144891	AGTR1	0.451254	5.83055	3.76629	0.000594306	0.0254727	-0.413777	ENSG00000161999	JMJD8	0.201536	4.83665	2.00444	0.0526093	0.999906	-4.032	ENSG00000180921	FAM83H	-0.693316	3.05704	-4.78742	2.88708e-05	0.00124293	2.44165	ENSG00000078967	UBE2D4	-0.365516	4.97476	-4.78922	2.87133e-05	0.00123615	2.34064	ENSG00000182010	RTKN2	-0.569993	-0.390881	-2.17231	0.0365142	0.999594	-4.40784
ENSG00000135913	USP37	0.648303	2.11803	3.2473	0.00252768	0.108577	-1.52907	ENSG00000132563	REEP2	-0.905942	3.50415	-3.76628	0.000594318	0.0254727	-0.311679	ENSG00000183779	ZNF703	-0.23448	5.59302	-2.00423	0.0526331	0.999906	-4.00907	ENSG00000274523	RCC1L	-0.3239	5.82815	-4.78602	2.8993e-05	0.00124541	2.34418	ENSG00000134748	PRPF38A	0.320097	5.41363	4.78609	2.89874e-05	0.00124517	2.32052	ENSG00000166508	MCM7	0.153388	6.27717	2.17173	0.0365617	0.999594	-3.84824
ENSG00000291152	SBDSP1	-0.369457	4.67777	-3.24412	0.00254953	0.109273	-1.72597	ENSG00000159063	ALG8	-0.272719	5.03088	-3.76619	0.000594466	0.0254727	-0.399624	ENSG00000206337	HCP5	-0.316039	5.54391	-2.00325	0.0527432	0.999906	-4.01282	ENSG00000100412	ACO2	-0.523293	6.77464	-4.78475	2.91053e-05	0.00124745	2.35358	ENSG00000245685	FRG1-DT	-1.43671	2.24986	-4.78459	2.91195e-05	0.00124806	2.43318	ENSG00000100344	PNPLA3	-1.03959	3.6354	-2.17119	0.0366052	0.999594	-4.00958
ENSG00000135070	ISCA1	-0.190749	5.9835	-3.24255	0.00256039	0.109495	-1.76884	ENSG00000086666	ZFAND6	-0.217299	6.41578	-3.76472	0.000596981	0.0254727	-0.413002	ENSG00000273341		1.05449	-1.03659	2.0022	0.0528605	0.999906	-4.47248	ENSG00000153094	BCL2L11	0.337136	4.52214	4.7761	2.98798e-05	0.00127781	2.35696	ENSG00000182118	FAM89A	-0.690129	5.69722	-4.78308	2.92534e-05	0.00125066	2.31285	ENSG00000116574	RHOU	0.267186	5.28236	2.17117	0.036607	0.999594	-3.86335
ENSG00000119979	DENND10	-0.199473	4.4931	-3.23932	0.00258285	0.110211	-1.71752	ENSG00000113407	TARS1	-0.239775	5.88212	-3.764	0.000598219	0.0254727	-0.423085	ENSG00000290926	LINC03006	-0.36987	0.189239	-2.00149	0.0529401	0.999906	-4.42288	ENSG00000146476	ARMT1	-0.248937	5.03048	-4.77252	3.02061e-05	0.0012889	2.32335	ENSG00000107290	SETX	0.286841	6.64752	4.78244	2.93099e-05	0.00125066	2.3155	ENSG00000115380	EFEMP1	0.304432	9.12873	2.16994	0.0367068	0.999594	-3.98912
ENSG00000076351	SLC46A1	0.242165	3.28299	3.23765	0.00259456	0.110466	-1.61408	ENSG00000118922	KLF12	0.566279	4.1233	3.76315	0.000599674	0.0254727	-0.340829	ENSG00000122824	NUDT10	0.781052	-1.39294	2.00123	0.0529699	0.999906	-4.48302	ENSG00000162714	ZNF496	0.326546	5.08481	4.77068	3.03746e-05	0.00129323	2.31962	ENSG00000163346	PBXIP1	-0.325299	7.74441	-4.7807	2.94652e-05	0.00125451	2.34382	ENSG00000164077	MON1A	-0.237618	3.62281	-2.16672	0.0369706	0.999594	-4.01143
ENSG00000138759	FRAS1	0.993467	0.998508	3.23665	0.00260156	0.11052	-1.57858	ENSG00000138449	SLC40A1	0.526852	7.12134	3.76293	0.000600047	0.0254727	-0.397633	ENSG00000038295	TLL1	-0.552117	3.70251	-1.99838	0.053291	0.999906	-4.14745	ENSG00000144381	HSPD1	-0.304538	7.63628	-4.7696	3.04747e-05	0.00129375	2.3357	ENSG00000172845	SP3	0.316201	6.69046	4.77808	2.97003e-05	0.00126174	2.3039	ENSG00000243649	CFB	0.66051	1.67764	2.16503	0.0371092	0.999594	-4.2574
ENSG00000241990		-0.383476	2.49493	-3.2348	0.00261462	0.110752	-1.57467	ENSG00000145692	BHMT	-0.812881	1.19351	-3.76242	0.000600927	0.0254727	-0.350576	ENSG00000124299	PEPD	0.270566	6.67652	1.99782	0.0533544	0.999906	-4.02749	ENSG00000196369	SRGAP2B	0.472341	2.1957	4.7691	3.05208e-05	0.00129375	2.35702	ENSG00000172785	ZNG1A	-0.335942	3.87591	-4.77591	2.98968e-05	0.0012673	2.36155	ENSG00000178104	PDE4DIP	-0.300624	7.12985	-2.16457	0.0371472	0.999594	-3.88565
ENSG00000100336	APOL4	0.656281	3.94203	3.2339	0.00262095	0.110752	-1.66723	ENSG00000152465	NMT2	-0.564251	6.71353	-3.75969	0.000605642	0.0256162	-0.411627	ENSG00000101997	CCDC22	0.215585	4.10733	1.99602	0.0535596	0.999906	-4.08874	ENSG00000188906	LRRK2	0.55168	4.86792	4.76829	3.05961e-05	0.00129409	2.32156	ENSG00000106733	NMRK1	-0.334191	5.34978	-4.77441	3.00331e-05	0.00126804	2.28688	ENSG00000007174	DNAH9	0.431379	1.3906	2.16384	0.0372079	0.999594	-4.28854
ENSG00000214870	LINC02981	-0.373584	3.15286	-3.23344	0.00262423	0.110752	-1.61054	ENSG00000131023	LATS1	0.283464	5.48852	3.75829	0.000608062	0.0256623	-0.431736	ENSG00000124593		-0.438734	1.65872	-1.99595	0.0535668	0.999906	-4.32515	ENSG00000233554	B4GALT1-AS1	-0.689945	2.8543	-4.76518	3.08858e-05	0.00130349	2.37748	ENSG00000234235	BOK-AS1	-0.996185	-0.119919	-4.77427	3.00459e-05	0.00126804	2.06784	ENSG00000002834	LASP1	-0.190821	8.36061	-2.16325	0.0372566	0.999594	-3.95237
ENSG00000164188	RANBP3L	-0.645132	3.57894	-3.22936	0.00265332	0.111647	-1.64704	ENSG00000158711	ELK4	0.307831	6.16872	3.7551	0.000613629	0.0258108	-0.443586	ENSG00000141469	SLC14A1	-0.567735	1.44803	-1.99584	0.05358	0.999906	-4.31871	ENSG00000134440	NARS1	-0.286166	7.15823	-4.76419	3.09785e-05	0.00130455	2.30639	ENSG00000165169	DYNLT3	-0.272312	5.27036	-4.77207	3.02469e-05	0.00127374	2.28043	ENSG00000183137	CEP57L1	0.198382	4.76481	2.16253	0.037316	0.999594	-3.89551
ENSG00000184575	XPOT	-0.165838	7.01889	-3.22772	0.00266509	0.111647	-1.77396	ENSG00000141753	IGFBP4	0.484994	9.15911	3.75475	0.000614257	0.0258108	-0.352393	ENSG00000253719	ATXN7L3B	-0.116561	6.26677	-1.99526	0.0536459	0.999906	-4.01627	ENSG00000166450	PRTG	0.653608	1.43873	4.76246	3.11419e-05	0.00130857	2.25189	ENSG00000125746	EML2	-0.29709	4.74548	-4.76945	3.04884e-05	0.00128111	2.29785	ENSG00000159873	CCDC117	-0.180955	4.95726	-2.16241	0.0373257	0.999594	-3.8816
ENSG00000134375	TIMM17A	-0.315963	5.47738	-3.22765	0.0026656	0.111647	-1.8021	ENSG00000172977	KAT5	-0.174662	4.36669	-3.7526	0.00061804	0.0258369	-0.398407	ENSG00000197882	OR7E13P	0.682035	-1.22519	1.99481	0.0536967	0.999906	-4.4789	ENSG00000196323	ZBTB44	0.266135	6.03879	4.76024	3.13516e-05	0.00131452	2.271	ENSG00000130988	RGN	-0.739377	3.92171	-4.76715	3.07021e-05	0.00128598	2.3499	ENSG00000114648	KLHL18	-0.197852	4.22076	-2.16227	0.0373375	0.999594	-3.94286
ENSG00000213144		-0.713322	-0.225914	-3.22723	0.00266861	0.111647	-1.67009	ENSG00000174197	MGA	0.310201	5.27722	3.75246	0.000618279	0.0258369	-0.4403	ENSG00000170891	CYTL1	-1.05206	0.709508	-1.99479	0.0536992	0.999906	-4.40074	ENSG00000003249	DBNDD1	-0.905221	2.04124	-4.75748	3.1615e-05	0.00131764	2.32986	ENSG00000169718	DUS1L	-0.37844	6.23169	-4.76677	3.07375e-05	0.00128598	2.2612	ENSG00000116704	SLC35D1	-0.211984	4.24604	-2.16176	0.0373794	0.999594	-3.94625
ENSG00000115514	TXNDC9	-0.249692	4.40004	-3.22385	0.00269307	0.111799	-1.74275	ENSG00000246705	H2AJ	-0.372839	6.78291	-3.75159	0.00061983	0.0258369	-0.434917	ENSG00000291050	TEKT4P2	0.307308	1.32447	1.99469	0.0537108	0.999906	-4.34299	ENSG00000166250	CLMP	-0.507709	8.87459	-4.75677	3.16833e-05	0.00131764	2.33294	ENSG00000149639	MTCL2	0.461884	6.49198	4.76533	3.08718e-05	0.00128758	2.26272	ENSG00000205730	ITPRIPL2	-0.190828	6.98337	-2.16143	0.0374066	0.999594	-3.88295
ENSG00000132388	UBE2G1	-0.142272	5.54995	-3.22272	0.00270134	0.111799	-1.81561	ENSG00000163932	PRKCD	-0.469992	7.40884	-3.75136	0.000620235	0.0258369	-0.410618	ENSG00000083642	PDS5B	-0.209946	5.31439	-1.9941	0.0537777	0.999906	-4.02464	ENSG00000187134	AKR1C1	-0.725987	8.6632	-4.75646	3.17133e-05	0.00131764	2.32946	ENSG00000176624	MEX3C	0.400565	4.9589	4.76493	3.09094e-05	0.00128758	2.27724	ENSG00000256616	ADGRA3P1	-0.608594	0.0186603	-2.16096	0.0374459	0.999594	-4.38822
ENSG00000154813	DPH3	-0.220731	5.11617	-3.22257	0.00270239	0.111799	-1.80205	ENSG00000149308	NPAT	0.282336	4.13094	3.74968	0.000623211	0.0259049	-0.381174	ENSG00000149499	EML3	0.205924	6.8042	1.99391	0.0537993	0.999906	-4.032	ENSG00000004846	ABCB5	1.99433	2.30394	4.7559	3.17673e-05	0.00131764	2.30215	ENSG00000008394	MGST1	-0.636821	9.63341	-4.76364	3.10304e-05	0.00128983	2.35211	ENSG00000288596	C8orf44	0.346642	3.27609	2.15987	0.0375364	0.999594	-4.07205
ENSG00000100731	PCNX1	0.221648	6.84861	3.22191	0.00270721	0.111799	-1.79708	ENSG00000122482	ZNF644	0.283547	5.08405	3.74714	0.000627758	0.0259715	-0.446775	ENSG00000261168		-0.663017	-1.45789	-1.99381	0.0538108	0.999906	-4.49072	ENSG00000119729	RHOQ	-0.458946	8.4173	-4.75589	3.17678e-05	0.00131764	2.31999	ENSG00000100505	TRIM9	1.06897	0.237266	4.76265	3.11235e-05	0.00129092	2.10015	ENSG00000141404	GNAL	0.329614	4.75425	2.15897	0.0376118	0.999594	-3.90434
ENSG00000119328	ABITRAM	-0.16613	4.30898	-3.21996	0.00272151	0.111799	-1.74603	ENSG00000177463	NR2C2	0.734026	2.81082	3.74693	0.000628146	0.0259715	-0.333101	ENSG00000110047	EHD1	0.231587	6.61357	1.99239	0.0539726	0.999906	-4.02818	ENSG00000100994	PYGB	-0.411806	7.50889	-4.75349	3.19998e-05	0.00132331	2.28481	ENSG00000204580	DDR1	-0.666569	5.1699	-4.75853	3.15148e-05	0.00130435	2.25067	ENSG00000260473		-0.658099	-0.622535	-2.15778	0.0377107	0.999594	-4.42269
ENSG00000160752	FDPS	-0.288474	5.6106	-3.21901	0.0027285	0.111799	-1.82429	ENSG00000108854	SMURF2	0.33232	5.62484	3.74584	0.000630105	0.0259715	-0.467721	ENSG00000135365	PHF21A	-0.170594	5.80237	-1.9919	0.0540289	0.999906	-4.01587	ENSG00000110315	RNF141	-0.359566	6.46333	-4.75306	3.20417e-05	0.00132331	2.25699	ENSG00000084764	MAPRE3	-0.436747	5.32617	-4.75642	3.1717e-05	0.00130809	2.23676	ENSG00000122756	CNTFR	0.413218	6.19529	2.15684	0.0377893	0.999594	-3.86049
ENSG00000231312	MAP4K3-DT	-0.372197	4.6358	-3.2189	0.00272934	0.111799	-1.77631	ENSG00000116191	RALGPS2	0.505777	3.31876	3.74578	0.000630199	0.0259715	-0.344449	ENSG00000173641	HSPB7	0.648846	8.52087	1.99164	0.0540585	0.999906	-4.10799	ENSG00000163577	EIF5A2	0.41658	3.41288	4.7514	3.22033e-05	0.00132715	2.33771	ENSG00000155858	LSM11	0.486682	2.67863	4.75617	3.17408e-05	0.00130809	2.35352	ENSG00000183092	BEGAIN	-0.428674	0.296975	-2.15555	0.0378971	0.999594	-4.37195
ENSG00000289494		-0.45877	-0.481844	-3.2172	0.0027419	0.111799	-1.75072	ENSG00000272143	FGF14-AS2	-0.425319	3.45768	-3.74134	0.000638247	0.0261631	-0.369364	ENSG00000213903	LTB4R	0.280602	4.41349	1.99164	0.0540592	0.999906	-4.06853	ENSG00000144730	IL17RD	0.99452	4.50097	4.75033	3.23079e-05	0.00132763	2.29881	ENSG00000111145	ELK3	0.565507	6.58844	4.749	3.24384e-05	0.00133118	2.21744	ENSG00000104901	DKKL1	-0.573622	-0.785762	-2.15446	0.0379888	0.999594	-4.43163
ENSG00000227081	RPS27P3	0.837946	2.13711	3.2166	0.00274629	0.111799	-1.59856	ENSG00000087263	OGFOD1	-0.213897	4.89196	-3.74104	0.000638797	0.0261631	-0.459996	ENSG00000136003	ISCU	0.187729	7.13172	1.99162	0.0540609	0.999906	-4.04459	ENSG00000164692	COL1A2	1.19104	11.3544	4.7495	3.23901e-05	0.00132763	2.33543	ENSG00000225746	MEG8	1.45043	0.137383	4.74785	3.2552e-05	0.00133118	2.05204	ENSG00000118246	FASTKD2	0.128412	5.41809	2.15409	0.0380201	0.999594	-3.86623
ENSG00000196715	VKORC1L1	-0.368383	8.48298	-3.21633	0.00274832	0.111799	-1.73137	ENSG00000102908	NFAT5	0.68785	6.19223	3.74097	0.000638919	0.0261631	-0.476751	ENSG00000162368	CMPK1	0.162948	7.93369	1.99081	0.0541541	0.999906	-4.07682	ENSG00000123091	RNF11	-0.255353	7.58539	-4.74918	3.24214e-05	0.00132763	2.27643	ENSG00000109846	CRYAB	-0.97971	10.1988	-4.74778	3.25585e-05	0.00133118	2.31852	ENSG00000184508	HDDC3	0.249182	3.03797	2.15293	0.038118	0.999594	-4.1041
ENSG00000279255		-0.651222	-0.822395	-3.21624	0.00274897	0.111799	-1.82129	ENSG00000240445	FOXO3B	0.638891	1.25631	3.73966	0.000641321	0.0262059	-0.44083	ENSG00000164116	GUCY1A1	-0.58268	4.75554	-1.99061	0.0541775	0.999906	-4.06463	ENSG00000058091	CDK14	0.338653	5.11106	4.7474	3.25963e-05	0.00132772	2.2507	ENSG00000183624	HMCES	-0.422358	5.90022	-4.74759	3.25773e-05	0.00133118	2.2017	ENSG00000273058		0.397378	0.219631	2.1513	0.0382556	0.999594	-4.37865
ENSG00000138336	TET1	0.587035	1.46967	3.21574	0.0027527	0.111799	-1.61161	ENSG00000130985	UBA1	-0.251306	8.12912	-3.73778	0.000644778	0.0262914	-0.42519	ENSG00000175221	MED16	0.264068	6.1667	1.99015	0.05423	0.999906	-4.02163	ENSG00000167566	NCKAP5L	-0.571142	6.20809	-4.74726	3.26105e-05	0.00132772	2.23638	ENSG00000133318	RTN3	-0.43498	8.65915	-4.74628	3.27077e-05	0.00133368	2.27783	ENSG00000213433	RPLP1P6	0.541675	0.202451	2.15122	0.038262	0.999594	-4.3768
ENSG00000164096	C4orf3	-0.183351	7.697	-3.21547	0.00275472	0.111799	-1.77539	ENSG00000122591	HYCC1	0.365597	5.48256	3.73436	0.000651099	0.0264197	-0.49342	ENSG00000118308	IRAG2	-0.244738	3.87968	-1.98921	0.0543378	0.999906	-4.12824	ENSG00000008394	MGST1	-0.602956	9.63341	-4.74706	3.26302e-05	0.00132772	2.3202	ENSG00000135052	GOLM1	0.410151	5.64357	4.74497	3.28378e-05	0.00133382	2.19604	ENSG00000104660	LEPROTL1	-0.155312	5.38659	-2.15063	0.0383123	0.999594	-3.86969
ENSG00000228347	FTLP17	-0.971112	-1.30326	-3.2147	0.0027604	0.111799	-1.87178	ENSG00000177200	CHD9	0.34946	6.19785	3.73419	0.000651411	0.0264197	-0.497253	ENSG00000285943		-0.559916	-0.585633	-1.9886	0.0544086	0.999906	-4.46307	ENSG00000124767	GLO1	-0.207161	6.41887	-4.74493	3.28411e-05	0.00132969	2.23197	ENSG00000186340	THBS2	1.03695	5.55481	4.74386	3.2948e-05	0.00133382	2.20155	ENSG00000204569	PPP1R10	-0.247671	5.53768	-2.15003	0.0383631	0.999594	-3.86799
ENSG00000144034	TPRKB	-0.23435	4.05435	-3.21447	0.00276213	0.111799	-1.73489	ENSG00000204524	ZNF805	0.320004	3.59722	3.73363	0.000652459	0.0264197	-0.39268	ENSG00000115423	DNAH6	0.382372	1.48972	1.98849	0.0544209	0.999906	-4.32807	ENSG00000140443	IGF1R	0.618281	5.7048	4.74454	3.28802e-05	0.00132969	2.22755	ENSG00000121481	RNF2	0.389404	3.79718	4.7437	3.2964e-05	0.00133382	2.28371	ENSG00000159388	BTG2	0.233028	6.84103	2.1477	0.0385608	0.999594	-3.88723
ENSG00000115233	PSMD14	-0.365438	5.56399	-3.21262	0.00277598	0.111799	-1.84145	ENSG00000069943	PIGB	-0.206309	3.78971	-3.7323	0.000654944	0.0264197	-0.417234	ENSG00000283445		-0.855603	-0.20904	-1.98798	0.0544801	0.999906	-4.44912	ENSG00000118482	PHF3	0.310637	6.63847	4.74433	3.29015e-05	0.00132969	2.23517	ENSG00000133703	KRAS	0.377892	5.10166	4.74347	3.29875e-05	0.00133382	2.20756	ENSG00000254632		0.768494	0.50775	2.14714	0.038609	0.999594	-4.34838
ENSG00000177508	IRX3	0.525773	2.95914	3.21256	0.0027764	0.111799	-1.64528	ENSG00000116120	FARSB	-0.268958	5.28964	-3.73186	0.000655767	0.0264197	-0.501089	ENSG00000272853	SUV39H2-DT	0.403002	0.0204283	1.9873	0.0545585	0.999906	-4.43147	ENSG00000081803	CADPS2	0.49832	4.28019	4.7438	3.29545e-05	0.00132969	2.27562	ENSG00000237489	C10orf143	-0.373617	2.19894	-4.74211	3.31236e-05	0.0013343	2.30236	ENSG00000169660	HEXD	0.249103	4.37298	2.14678	0.0386395	0.999594	-3.94847
ENSG00000166482	MFAP4	0.438805	8.46332	3.21141	0.00278504	0.111799	-1.75217	ENSG00000177853	ZNF518A	0.331001	5.12942	3.72962	0.000659965	0.0264197	-0.495715	ENSG00000064989	CALCRL	-0.354168	6.24595	-1.98545	0.0547726	0.999906	-4.02727	ENSG00000216895	RBM33-DT	-0.477835	1.10606	-4.74211	3.3123e-05	0.00133047	2.15939	ENSG00000287148	LINCADL	-0.912975	5.45196	-4.74178	3.31566e-05	0.0013343	2.203	ENSG00000070019	GUCY2C	0.543943	-0.603872	2.14646	0.0386663	0.999594	-4.42971
ENSG00000109790	KLHL5	-0.258353	6.97716	-3.21132	0.00278567	0.111799	-1.81649	ENSG00000196704	AMZ2	-0.271922	6.21017	-3.72902	0.000661103	0.0264197	-0.510404	ENSG00000122644	ARL4A	-0.268555	4.12212	-1.98498	0.0548274	0.999906	-4.10445	ENSG00000105866	SP4	0.573907	2.79191	4.74176	3.31585e-05	0.00133047	2.3115	ENSG00000058063	ATP11B	0.331969	6.07485	4.74092	3.32432e-05	0.0013343	2.18502	ENSG00000090615	GOLGA3	-0.205641	7.3041	-2.14591	0.0387137	0.999594	-3.91012
ENSG00000129315	CCNT1	0.20446	5.2027	3.20984	0.00279683	0.111799	-1.8309	ENSG00000196712	NF1	0.334327	6.08056	3.72782	0.000663357	0.0264197	-0.515992	ENSG00000188092	GPR89B	0.224203	2.03219	1.98448	0.0548856	0.999906	-4.29836	ENSG00000135108	FBXO21	0.285179	5.05989	4.7411	3.32249e-05	0.00133047	2.23095	ENSG00000272734	ADIRF-AS1	-0.617462	5.27445	-4.74059	3.32762e-05	0.0013343	2.1977	ENSG00000226853	GPR155-DT	0.695743	-0.395179	2.14283	0.0389782	0.999594	-4.41447
ENSG00000150627	WDR17	0.551883	0.783592	3.20971	0.00279783	0.111799	-1.64126	ENSG00000071189	SNX13	0.224823	5.68971	3.72689	0.000665131	0.0264197	-0.518921	ENSG00000103187	COTL1	0.455706	6.71292	1.98425	0.0549116	0.999906	-4.03925	ENSG00000271579		-1.15488	0.249032	-4.74085	3.32496e-05	0.00133047	1.92093	ENSG00000172061	LRRC15	3.71681	1.22473	4.73923	3.34139e-05	0.00133704	2.15552	ENSG00000255362	LINC02761	0.62908	-0.943581	2.14176	0.0390702	0.999594	-4.44402
ENSG00000122882	ECD	-0.122336	4.93798	-3.20936	0.00280046	0.111799	-1.82219	ENSG00000140262	TCF12	0.241543	6.5022	3.72662	0.000665627	0.0264197	-0.512387	ENSG00000124422	USP22	-0.153865	7.19933	-1.98208	0.0551639	0.999906	-4.05139	ENSG00000179715	PCED1B	-0.510502	3.88531	-4.73916	3.34208e-05	0.00133455	2.288	ENSG00000121310	ECHDC2	-0.707852	7.79801	-4.7377	3.35686e-05	0.00133953	2.22175	ENSG00000189419	SPATA41	0.384408	0.815757	2.14123	0.0391154	0.999594	-4.34408
ENSG00000086015	MAST2	0.205879	6.20345	3.20783	0.00281205	0.111799	-1.85136	ENSG00000170160	CCDC144A	1.30323	-0.26067	3.72561	0.000667564	0.0264197	-0.605355	ENSG00000064703	DDX20	-0.139617	4.14401	-1.98132	0.0552528	0.999906	-4.10154	ENSG00000167291	TBC1D16	-0.41219	8.21611	-4.73509	3.38351e-05	0.00134826	2.25493	ENSG00000183828	NUDT14	-0.514346	4.20194	-4.73692	3.3648e-05	0.00133953	2.24074	ENSG00000100711	ZFYVE21	0.170265	5.80665	2.1409	0.039144	0.999594	-3.87147
ENSG00000155099	PIP4P2	0.163043	4.68315	3.20781	0.00281218	0.111799	-1.80971	ENSG00000166439	RNF169	0.570099	3.78389	3.72506	0.000668603	0.0264197	-0.421851	ENSG00000272030		0.534952	-1.57966	1.98098	0.0552931	0.999906	-4.48974	ENSG00000166986	MARS1	-0.318326	6.01607	-4.73442	3.3904e-05	0.00134826	2.19516	ENSG00000061918	GUCY1B1	0.700697	4.38428	4.73657	3.36844e-05	0.00133953	2.23049	ENSG00000269892		0.49211	-0.514174	2.14082	0.0391512	0.999594	-4.42556
ENSG00000104921	FCER2	0.56182	2.35018	3.20676	0.00282017	0.111799	-1.63702	ENSG00000157741	UBN2	0.355675	5.18236	3.72491	0.000668887	0.0264197	-0.508202	ENSG00000122483	CCDC18	0.262898	3.23614	1.98057	0.0553411	0.999906	-4.18857	ENSG00000005108	THSD7A	0.73759	4.22554	4.73262	3.40897e-05	0.00135286	2.24667	ENSG00000069869	NEDD4	0.521176	4.48209	4.73504	3.38402e-05	0.00134295	2.22223	ENSG00000162482	AKR7A3	0.539897	0.351699	2.14021	0.039204	0.999594	-4.37046
ENSG00000131467	PSME3	-0.190822	6.17115	-3.20581	0.00282739	0.111799	-1.85679	ENSG00000177485	ZBTB33	0.254305	4.97596	3.72449	0.000669691	0.0264197	-0.50223	ENSG00000149131	SERPING1	0.288218	9.50931	1.98012	0.0553933	0.999906	-4.14749	ENSG00000169891	REPS2	0.392983	3.47537	4.72997	3.43642e-05	0.00136095	2.27826	ENSG00000026025	VIM	-0.422648	11.2969	-4.73226	3.41264e-05	0.00134808	2.28696	ENSG00000173230	GOLGB1	0.153789	7.45156	2.13938	0.0392756	0.999594	-3.91998
ENSG00000226360	RPL10AP6	0.67262	1.09071	3.20469	0.00283589	0.111799	-1.64804	ENSG00000173166	RAPH1	0.761438	2.17268	3.72413	0.000670386	0.0264197	-0.396301	ENSG00000164087	POC1A	0.4401	1.05878	1.97935	0.0554831	0.999906	-4.37143	ENSG00000111911	HINT3	-0.263123	5.57356	-4.72879	3.44874e-05	0.00136303	2.18124	ENSG00000166896	ATP23	-0.527479	3.96027	-4.73174	3.41811e-05	0.00134808	2.24314	ENSG00000125844	RRBP1	-0.193957	8.01642	-2.13923	0.0392882	0.999594	-3.95235
ENSG00000189079	ARID2	0.269747	4.90455	3.20416	0.00283994	0.111799	-1.82508	ENSG00000155093	PTPRN2	0.282158	3.50014	3.72367	0.000671266	0.0264197	-0.416092	ENSG00000053501	USE1	0.250945	4.44007	1.97885	0.0555416	0.999906	-4.073	ENSG00000182175	RGMA	0.526035	4.95966	4.72664	3.47128e-05	0.00136853	2.19965	ENSG00000184811	TRARG1	-0.70955	9.84319	-4.7312	3.42369e-05	0.00134808	2.26293	ENSG00000286990		-0.996479	-0.151376	-2.13912	0.0392976	0.999594	-4.40774
ENSG00000197774	EME2	-0.299572	4.06056	-3.20411	0.00284034	0.111799	-1.76426	ENSG00000108821	COL1A1	1.37543	11.0831	3.72348	0.000671633	0.0264197	-0.399832	ENSG00000291213	DPY19L2P3	0.353401	0.099246	1.97832	0.0556044	0.999906	-4.4333	ENSG00000172824	CES4A	-0.669565	2.76705	-4.7261	3.47691e-05	0.00136853	2.26625	ENSG00000272914		-0.630328	1.64789	-4.73108	3.4249e-05	0.00134808	2.24318	ENSG00000289126		0.556075	-0.17309	2.13902	0.0393068	0.999594	-4.40491
ENSG00000154864	PIEZO2	1.24303	3.21803	3.20326	0.00284682	0.111826	-1.66111	ENSG00000286684		-0.655849	-0.374458	-3.72158	0.000675265	0.0264197	-0.657819	ENSG00000151376	ME3	0.208917	5.53791	1.97817	0.0556221	0.999906	-4.02938	ENSG00000164190	NIPBL	0.320792	6.27264	4.72516	3.48684e-05	0.00136853	2.17253	ENSG00000148450	MSRB2	-0.497254	5.16942	-4.72987	3.43752e-05	0.00135029	2.1641	ENSG00000161813	LARP4	-0.243738	5.3225	-2.13749	0.0394394	0.999594	-3.88601
ENSG00000111696	NT5DC3	0.330487	3.51423	3.20188	0.00285746	0.112016	-1.71363	ENSG00000148337	CIZ1	-0.185878	6.99451	-3.721	0.000676399	0.0264197	-0.512199	ENSG00000134070	IRAK2	0.402237	3.25265	1.97799	0.0556427	0.999906	-4.17857	ENSG00000144746	ARL6IP5	-0.23398	8.11516	-4.72477	3.49104e-05	0.00136853	2.22093	ENSG00000163701	IL17RE	-0.54563	4.77556	-4.72898	3.4468e-05	0.00135119	2.18535	ENSG00000271871		-0.675372	0.108158	-2.13741	0.0394465	0.999594	-4.39123
ENSG00000169032	MAP2K1	-0.300671	6.40035	-3.20055	0.00286769	0.112189	-1.86268	ENSG00000120885	CLU	-0.446896	10.4342	-3.71808	0.000682051	0.0264197	-0.416017	ENSG00000168386	FILIP1L	-0.383655	6.55364	-1.97788	0.0556558	0.999906	-4.03756	ENSG00000276334		0.78971	-0.100225	4.71937	3.5486e-05	0.00138733	1.78217	ENSG00000006042	TMEM98	0.502121	4.74191	4.72732	3.46413e-05	0.00135317	2.18294	ENSG00000290549		0.505047	2.09624	2.13644	0.0395308	0.999594	-4.23012
ENSG00000095713	CRTAC1	1.06038	0.890057	3.19954	0.00287546	0.112265	-1.64865	ENSG00000198759	EGFL6	-1.81959	5.58105	-3.71728	0.000683595	0.0264197	-0.502915	ENSG00000289082		-0.501392	-0.519267	-1.97742	0.05571	0.999906	-4.46369	ENSG00000070214	SLC44A1	0.350837	6.25163	4.7188	3.55474e-05	0.00138733	2.15354	ENSG00000263272		-0.657795	3.12492	-4.72715	3.46589e-05	0.00135317	2.26946	ENSG00000261821		0.816528	-0.0263846	2.13489	0.0396662	0.999594	-4.39721
ENSG00000110583	NAA40	-0.228782	4.67978	-3.19795	0.00288781	0.11245	-1.8346	ENSG00000044115	CTNNA1	-0.192674	8.86272	-3.71602	0.000686052	0.0264197	-0.45777	ENSG00000140374	ETFA	0.250524	6.99188	1.9772	0.0557355	0.999906	-4.05255	ENSG00000257894		2.23784	-0.38347	4.71825	3.56056e-05	0.00138733	1.69559	ENSG00000158113	LRRC43	-0.973345	-0.104932	-4.72446	3.49429e-05	0.0013601	1.93309	ENSG00000172216	CEBPB	-0.352192	6.64005	-2.13337	0.0397989	0.999594	-3.89223
ENSG00000188906	LRRK2	0.387289	4.86792	3.19697	0.00289542	0.11245	-1.83834	ENSG00000103591	AAGAB	-0.268447	4.945	-3.71577	0.000686553	0.0264197	-0.529622	ENSG00000275318		-0.499138	0.360786	-1.9771	0.0557482	0.999906	-4.41908	ENSG00000161057	PSMC2	-0.298113	6.44049	-4.71563	3.58894e-05	0.00139185	2.14693	ENSG00000236751	LINC01186	-1.20071	1.92416	-4.72384	3.50087e-05	0.0013601	2.24148	ENSG00000213062		0.312053	1.5262	2.132	0.0399192	0.999594	-4.27939
ENSG00000105778	AVL9	0.201347	5.41922	3.19655	0.00289874	0.11245	-1.87402	ENSG00000107669	ATE1	0.198028	5.28666	3.71375	0.000690521	0.0264197	-0.546133	ENSG00000204950	LRRC10B	-0.640312	-0.263124	-1.97575	0.0559069	0.999906	-4.44722	ENSG00000120885	CLU	-0.527036	10.4342	-4.7153	3.59252e-05	0.00139185	2.23853	ENSG00000198542	ITGBL1	1.52324	3.26488	4.72347	3.50481e-05	0.0013601	2.25791	ENSG00000120694	HSPH1	-0.408994	5.33067	-2.1315	0.039963	0.999594	-3.89024
ENSG00000182551	ADI1	-0.224686	6.98351	-3.19481	0.00291229	0.11245	-1.85585	ENSG00000166598	HSP90B1	-0.285606	9.02989	-3.71323	0.000691528	0.0264197	-0.460734	ENSG00000069869	NEDD4	-0.307939	4.48209	-1.97569	0.0559136	0.999906	-4.08861	ENSG00000151702	FLI1	0.357992	6.2154	4.71518	3.59382e-05	0.00139185	2.14335	ENSG00000185721	DRG1	-0.392276	5.46545	-4.72215	3.51882e-05	0.0013603	2.13131	ENSG00000289217		0.599465	-0.622889	2.13056	0.0400455	0.999594	-4.43172
ENSG00000136156	ITM2B	0.156435	9.63152	3.1948	0.00291238	0.11245	-1.74096	ENSG00000180104	EXOC3	-0.190999	6.19418	-3.71298	0.000692021	0.0264197	-0.553789	ENSG00000200534	SNORA33	0.558474	-0.461174	1.97526	0.0559649	0.999906	-4.45756	ENSG00000189283	FHIT	-0.448741	2.49387	-4.71359	3.61122e-05	0.00139578	2.22289	ENSG00000277879		-0.812278	2.5968	-4.7218	3.52258e-05	0.0013603	2.25866	ENSG00000244219	TMEM225B	0.490387	0.264673	2.13025	0.0400734	0.999594	-4.37833
ENSG00000267534	S1PR2	0.391807	3.544	3.19444	0.00291518	0.11245	-1.72568	ENSG00000181555	SETD2	0.224901	6.78942	3.71138	0.000695183	0.0264197	-0.54356	ENSG00000177788	RAB4A-AS1	0.271348	2.56909	1.9739	0.0561258	0.999906	-4.25248	ENSG00000134121	CHL1	0.630428	5.59408	4.71102	3.63944e-05	0.00140388	2.13584	ENSG00000235217		0.517291	1.86573	4.72126	3.5283e-05	0.0013603	2.22371	ENSG00000067606	PRKCZ	-0.796954	-1.03759	-2.13016	0.0400808	0.999594	-4.44206
ENSG00000234851	RPL23AP42	0.443982	1.95465	3.19207	0.00293385	0.112944	-1.65451	ENSG00000106028	SSBP1	-0.317312	5.38126	-3.71129	0.000695372	0.0264197	-0.558617	ENSG00000109610	SOD3	0.348406	8.10362	1.9738	0.0561374	0.999906	-4.0958	ENSG00000181649	PHLDA2	-1.3805	0.14172	-4.70928	3.65866e-05	0.00140847	1.87305	ENSG00000138796	HADH	-0.514803	7.94905	-4.72058	3.53563e-05	0.0013603	2.17598	ENSG00000084073	ZMPSTE24	-0.175731	5.90794	-2.12956	0.0401339	0.999594	-3.8821
ENSG00000121552	CSTA	-0.4586	4.68214	-3.18979	0.00295188	0.113412	-1.85602	ENSG00000135074	ADAM19	0.568567	3.11681	3.71122	0.000695501	0.0264197	-0.427094	ENSG00000176194	CIDEA	0.807355	6.41317	1.97374	0.056145	0.999906	-4.04921	ENSG00000169764	UGP2	-0.59043	9.1667	-4.70813	3.67139e-05	0.00141056	2.20224	ENSG00000197265	GTF2E2	-0.398717	5.12346	-4.72011	3.54058e-05	0.0013603	2.13574	ENSG00000232855		0.69485	-1.17268	2.12822	0.0402523	0.999594	-4.45633
ENSG00000123843	C4BPB	1.20425	-0.938992	3.18901	0.00295804	0.113423	-1.84195	ENSG00000041515	MYO16	-0.564381	3.42728	-3.71105	0.000695842	0.0264197	-0.451837	ENSG00000279255		-0.561429	-0.822395	-1.97337	0.0561886	0.999906	-4.4721	ENSG00000169032	MAP2K1	-0.423561	6.40035	-4.70434	3.71375e-05	0.00142157	2.11545	ENSG00000102034	ELF4	0.470225	5.02569	4.71689	3.57536e-05	0.00137093	2.13312	ENSG00000167491	GATAD2A	-0.179896	6.08424	-2.12708	0.0403531	0.999594	-3.88576
ENSG00000280128		0.284029	3.34474	3.18719	0.00297256	0.113565	-1.73993	ENSG00000160229	ZNF66	0.723016	0.250192	3.71074	0.000696452	0.0264197	-0.615772	ENSG00000106025	TSPAN12	-0.332477	4.3256	-1.97219	0.0563279	0.999906	-4.10152	ENSG00000049246	PER3	0.549782	6.66448	4.7042	3.7153e-05	0.00142157	2.12062	ENSG00000087245	MMP2	0.975872	9.6056	4.71475	3.59851e-05	0.00137707	2.21473	ENSG00000170385	SLC30A1	-0.320452	5.49886	-2.12668	0.0403891	0.999594	-3.88965
ENSG00000181555	SETD2	0.189282	6.78942	3.18637	0.00297914	0.113565	-1.88673	ENSG00000163629	PTPN13	0.330393	5.90216	3.71064	0.000696651	0.0264197	-0.561922	ENSG00000186260	MRTFB	-0.422171	7.11908	-1.97165	0.0563923	0.999906	-4.05628	ENSG00000245281	ASAH1-AS1	-0.695169	1.74603	-4.70359	3.72215e-05	0.00142157	2.14982	ENSG00000129675	ARHGEF6	-0.536251	8.15292	-4.71299	3.61775e-05	0.00138169	2.16458	ENSG00000169252	ADRB2	0.339085	4.05879	2.12597	0.0404516	0.999594	-3.99875
ENSG00000002834	LASP1	-0.200197	8.36061	-3.18541	0.00298682	0.113565	-1.81768	ENSG00000177707	NECTIN3	0.264028	3.79518	3.71043	0.000697082	0.0264197	-0.465903	ENSG00000170667	RASA4B	-0.365394	3.09009	-1.96971	0.0566234	0.999906	-4.21542	ENSG00000114867	EIF4G1	-0.296935	8.59277	-4.69864	3.77837e-05	0.00143847	2.16059	ENSG00000171467	ZNF318	0.273103	5.37889	4.71193	3.62936e-05	0.00138339	2.10526	ENSG00000268119		0.661781	1.08557	2.12575	0.0404714	0.999594	-4.31653
ENSG00000145536	ADAMTS16	1.13217	3.99746	3.18539	0.00298697	0.113565	-1.76061	ENSG00000160345	PIERCE1	-0.586367	1.01731	-3.71023	0.000697466	0.0264197	-0.503011	ENSG00000198736	MSRB1	0.27539	4.02018	1.96936	0.0566651	0.999906	-4.11709	ENSG00000085231	AK6	-0.370047	4.18629	-4.69838	3.78132e-05	0.00143847	2.15524	ENSG00000204311	PJVK	-0.591407	2.91136	-4.71067	3.64328e-05	0.00138596	2.22681	ENSG00000149809	TM7SF2	0.45626	6.02055	2.12537	0.0405053	0.999594	-3.89049
ENSG00000197635	DPP4	0.770038	5.03762	3.18413	0.00299713	0.113565	-1.87079	ENSG00000099957	P2RX6	-1.04784	3.74835	-3.71006	0.000697799	0.0264197	-0.471515	ENSG00000211445	GPX3	0.531175	9.61536	1.96895	0.056714	0.999906	-4.16754	ENSG00000063854	HAGH	-0.448247	5.7659	-4.69758	3.79052e-05	0.00143913	2.0891	ENSG00000072778	ACADVL	-0.421832	9.27345	-4.70983	3.65256e-05	0.00138675	2.19313	ENSG00000233622	CYP2T1P	0.428634	3.98106	2.12522	0.0405185	0.999594	-4.00725
ENSG00000149485	FADS1	-1.39913	6.39544	-3.18353	0.00300193	0.113565	-1.89758	ENSG00000115760	BIRC6	0.348171	6.33971	3.70958	0.000698768	0.0264197	-0.559796	ENSG00000132388	UBE2G1	-0.12446	5.54995	-1.9689	0.05672	0.999906	-4.03668	ENSG00000144366	GULP1	0.584667	4.10358	4.69568	3.81238e-05	0.00144287	2.1509	ENSG00000140396	NCOA2	0.404155	5.63997	4.70867	3.66535e-05	0.00138887	2.09323	ENSG00000168874	ATOH8	0.379587	5.87029	2.12497	0.0405404	0.999594	-3.88715
ENSG00000280241		-0.965358	1.68695	-3.18294	0.00300671	0.113565	-1.67438	ENSG00000273018	FAM106A	0.896793	0.415951	3.70922	0.000699488	0.0264197	-0.545671	ENSG00000204859	ZBTB48	0.129035	4.52715	1.96881	0.0567315	0.999906	-4.07868	ENSG00000165678	GHITM	-0.365886	7.70229	-4.69542	3.81533e-05	0.00144287	2.12469	ENSG00000246174	KCTD21-AS1	-0.456449	1.65348	-4.70792	3.67372e-05	0.00138931	2.18293	ENSG00000132313	MRPL35	-0.151267	5.19874	-2.12463	0.0405712	0.999594	-3.90077
ENSG00000092295	TGM1	-0.798335	1.92208	-3.18264	0.00300911	0.113565	-1.68516	ENSG00000147180	ZNF711	0.5692	1.7225	3.70897	0.000699977	0.0264197	-0.455611	ENSG00000167034	NKX3-1	0.512493	0.0410149	1.96834	0.056787	0.999906	-4.42917	ENSG00000165392	WRN	0.274013	4.66774	4.69154	3.86038e-05	0.00145705	2.11026	ENSG00000196696	PDXDC2P-NPIPB14P	-0.422086	3.10273	-4.7056	3.69958e-05	0.0013943	2.2044	ENSG00000111432	FZD10	-0.904003	-0.818352	-2.12446	0.0405859	0.999594	-4.43677
ENSG00000185615	PDIA2	-0.919924	0.921892	-3.18195	0.00301473	0.113565	-1.67957	ENSG00000151914	DST	0.342937	8.31757	3.70819	0.000701533	0.0264267	-0.497988	ENSG00000183576	SETD3	0.183364	6.68717	1.96781	0.05685	0.999906	-4.05021	ENSG00000156103	MMP16	1.52972	2.95124	4.69048	3.87283e-05	0.00145889	2.17092	ENSG00000118260	CREB1	0.350089	5.86604	4.70545	3.70136e-05	0.0013943	2.08052	ENSG00000198270	TMEM116	0.262199	3.29249	2.12424	0.0406054	0.999594	-4.08959
ENSG00000260317	LINC02986	-0.674568	1.70875	-3.17866	0.00304144	0.113952	-1.68346	ENSG00000140961	OSGIN1	-0.671915	3.74817	-3.70447	0.000709012	0.0265764	-0.478427	ENSG00000137269	LRRC1	-0.489805	3.35208	-1.96701	0.0569469	0.999906	-4.19548	ENSG00000110871	COQ5	-0.325804	4.96648	-4.68931	3.88656e-05	0.00146121	2.08882	ENSG00000103540	CCP110	0.334225	4.41496	4.70162	3.74451e-05	0.00140579	2.13053	ENSG00000259891		0.305309	2.79402	2.12409	0.0406191	0.999594	-4.14383
ENSG00000175772	LINC01106	-0.386569	0.912565	-3.17862	0.00304177	0.113952	-1.69899	ENSG00000146373	RNF217	0.273089	5.01295	3.70442	0.00070911	0.0265764	-0.557858	ENSG00000168672	LRATD2	-0.336286	5.0294	-1.96592	0.0570769	0.999906	-4.06212	ENSG00000151502	VPS26B	-0.22666	6.13727	-4.68208	3.97243e-05	0.00148969	2.04495	ENSG00000163964	PIGX	-0.268736	4.61373	-4.70144	3.74645e-05	0.00140579	2.11083	ENSG00000181904	C5orf24	-0.200098	5.8426	-2.12221	0.0407874	0.999594	-3.89039
ENSG00000049246	PER3	0.386628	6.66448	3.17839	0.00304366	0.113952	-1.91099	ENSG00000008952	SEC62	-0.162768	7.80486	-3.70389	0.000710177	0.0265764	-0.526094	ENSG00000159884	CCDC107	0.374707	3.22057	1.9651	0.0571759	0.999906	-4.18418	ENSG00000289293		1.24857	-1.01102	4.68103	3.98506e-05	0.00148969	1.44805	ENSG00000099260	PALMD	-0.547483	8.63965	-4.70029	3.75961e-05	0.00140799	2.14695	ENSG00000198901	PRC1	0.485547	-0.565344	2.12215	0.0407923	0.999594	-4.42895
ENSG00000179954	SSC5D	0.673512	5.56913	3.17778	0.00304865	0.113952	-1.91223	ENSG00000135046	ANXA1	-0.36267	10.1024	-3.70347	0.00071102	0.0265764	-0.459162	ENSG00000105270	CLIP3	0.377859	4.78093	1.96456	0.0572412	0.999906	-4.06482	ENSG00000114030	KPNA1	-0.30362	5.80755	-4.68093	3.9863e-05	0.00148969	2.04018	ENSG00000237765	FAM200B	-0.355881	4.18515	-4.69944	3.7692e-05	0.00140885	2.1308	ENSG00000285219	HULC	0.336665	1.80259	2.12049	0.0409411	0.999594	-4.25825
ENSG00000184232	OAF	0.280117	6.69592	3.17645	0.00305957	0.114139	-1.91442	ENSG00000176244	ACBD7	-0.815854	-0.963523	-3.7013	0.000715424	0.0266893	-0.876579	ENSG00000140254	DUOXA1	-0.801106	0.2797	-1.96449	0.0572489	0.999906	-4.42689	ENSG00000263961	RHEX	0.843105	2.05738	4.67934	4.00555e-05	0.00148969	2.11171	ENSG00000172828	CES3	-0.870583	1.5025	-4.6978	3.78803e-05	0.00141281	2.14468	ENSG00000132478	UNK	0.165166	5.0482	2.11963	0.0410191	0.999594	-3.91546
ENSG00000018610	STEEP1	-0.210652	4.77424	-3.17395	0.0030801	0.114659	-1.8988	ENSG00000184575	XPOT	-0.193253	7.01889	-3.70024	0.000717601	0.0267189	-0.565571	ENSG00000149313	AASDHPPT	-0.120031	4.6975	-1.96391	0.0573191	0.999906	-4.07165	ENSG00000136319	TTC5	0.352209	3.46963	4.67871	4.01312e-05	0.00148969	2.13344	ENSG00000140262	TCF12	0.304331	6.5022	4.69724	3.79444e-05	0.00141281	2.06457	ENSG00000114670	NEK11	0.254184	3.20292	2.11952	0.0410284	0.999594	-4.10127
ENSG00000272072		0.824664	-0.794757	3.17274	0.00309012	0.114659	-1.87455	ENSG00000257027		0.548812	1.40696	3.69921	0.000719698	0.0267453	-0.510909	ENSG00000028528	SNX1	0.125456	8.11118	1.96338	0.0573829	0.999906	-4.10249	ENSG00000125863	MKKS	-0.284941	4.76731	-4.67864	4.01408e-05	0.00148969	2.06487	ENSG00000214654	B3GALT9	-0.457256	2.42561	-4.69652	3.80266e-05	0.00141314	2.18647	ENSG00000125775	SDCBP2	0.295683	1.9111	2.11911	0.0410654	0.999594	-4.24453
ENSG00000175073	VCPIP1	0.199705	5.06901	3.17259	0.00309135	0.114659	-1.91391	ENSG00000051620	HEBP2	-0.384344	7.6276	-3.69665	0.000724963	0.0268892	-0.548917	ENSG00000162337	LRP5	0.267791	7.63439	1.9629	0.0574415	0.999906	-4.08514	ENSG00000271344		-1.05532	0.679701	-4.67845	4.01638e-05	0.00148969	1.91036	ENSG00000129250	KIF1C	-0.526975	8.96824	-4.69362	3.83617e-05	0.00142285	2.13857	ENSG00000171208	NETO2	-0.655515	0.574585	-2.11858	0.0411134	0.999594	-4.35505
ENSG00000113312	TTC1	-0.214119	5.79	-3.17123	0.00310267	0.114858	-1.94565	ENSG00000172795	DCP2	0.300729	5.08414	3.69306	0.000732403	0.027113	-0.591482	ENSG00000155066	PROM2	-0.537305	1.18708	-1.96285	0.0574471	0.999906	-4.36633	ENSG00000198160	MIER1	0.233525	5.69228	4.67765	4.02608e-05	0.00149042	2.03253	ENSG00000161281	COX7A1	-0.669952	5.89418	-4.69218	3.853e-05	0.00142635	2.04435	ENSG00000179331	RAB39A	-0.941321	-0.582467	-2.11772	0.0411905	0.999594	-4.43011
ENSG00000246430	LINC00968	-0.731209	4.60568	-3.16919	0.00311967	0.115056	-1.88651	ENSG00000161011	SQSTM1	-0.427645	8.24628	-3.69164	0.000735368	0.0271706	-0.543605	ENSG00000173918	C1QTNF1	0.365217	7.63474	1.96234	0.0575088	0.999906	-4.08825	ENSG00000134375	TIMM17A	-0.440557	5.47738	-4.67676	4.0369e-05	0.00149157	2.0333	ENSG00000139211	AMIGO2	-0.478934	4.68109	-4.68797	3.90236e-05	0.00144184	2.06688	ENSG00000139044	B4GALNT3	-1.09874	-0.938808	-2.11671	0.0412826	0.999594	-4.44076
ENSG00000179562	GCC1	-0.176469	4.69574	-3.16916	0.00311993	0.115056	-1.90411	ENSG00000164761	TNFRSF11B	-0.722824	2.34117	-3.69063	0.000737484	0.0271966	-0.473741	ENSG00000213468	FIRRE	-0.345604	0.792621	-1.96193	0.0575586	0.999906	-4.39613	ENSG00000145734	BDP1	0.429662	5.16622	4.67606	4.04544e-05	0.00149186	2.04546	ENSG00000143553	SNAPIN	-0.315457	5.16534	-4.68734	3.9098e-05	0.00144184	2.03899	ENSG00000264343	NOTCH2NLA	0.396155	1.01242	2.11636	0.0413135	0.999594	-4.33561
ENSG00000154309	DISP1	0.255157	3.98874	3.16746	0.00313423	0.115162	-1.83579	ENSG00000174099	MSRB3	-0.338533	7.38055	-3.68768	0.000743692	0.0272331	-0.582447	ENSG00000146250	PRSS35	-0.863459	0.511246	-1.96176	0.0575786	0.999906	-4.41774	ENSG00000111231	GPN3	-0.271888	4.4125	-4.67346	4.07735e-05	0.00149868	2.07165	ENSG00000169895	SYAP1	-0.28586	6.4278	-4.68659	3.91864e-05	0.00144235	2.03366	ENSG00000073734	ABCB11	1.02098	0.52039	2.11507	0.041431	0.999594	-4.35311
ENSG00000115806	GORASP2	-0.149799	6.4272	-3.16615	0.00314525	0.115162	-1.9495	ENSG00000121552	CSTA	-0.53579	4.68214	-3.68691	0.000745324	0.0272331	-0.594433	ENSG00000185104	FAF1	0.15587	5.56255	1.96122	0.0576445	0.999906	-4.04218	ENSG00000077721	UBE2A	-0.253421	6.27932	-4.67329	4.07946e-05	0.00149868	2.02145	ENSG00000288877		-1.19934	-1.20837	-4.6844	3.94477e-05	0.00144763	1.50623	ENSG00000235888	LINC02940	0.628187	-0.718937	2.11428	0.0415023	0.999594	-4.4393
ENSG00000292223	ADIPINT	-0.851681	3.77522	-3.16603	0.00314619	0.115162	-1.81621	ENSG00000101935	AMMECR1	0.347919	2.75487	3.68686	0.000745416	0.0272331	-0.483091	ENSG00000268670		-0.657064	-0.542722	-1.96098	0.0576727	0.999906	-4.46334	ENSG00000135968	GCC2	0.29899	5.60717	4.67139	4.10293e-05	0.00150443	2.01633	ENSG00000167588	GPD1	-0.809965	11.2262	-4.68378	3.95208e-05	0.00144763	2.15027	ENSG00000106459	NRF1	0.13754	4.18772	2.11195	0.0417149	0.999594	-3.98925
ENSG00000101974	ATP11C	0.214997	5.33851	3.16597	0.0031467	0.115162	-1.94416	ENSG00000134013	LOXL2	-0.463008	6.80599	-3.68668	0.0007458	0.0272331	-0.603208	ENSG00000141576	RNF157	0.407193	4.00827	1.96045	0.0577378	0.999906	-4.11795	ENSG00000248925	PDCD6-DT	-0.662079	0.132069	-4.66821	4.14258e-05	0.00151609	1.81393	ENSG00000176485	PLAAT3	-0.663711	8.75592	-4.6835	3.95551e-05	0.00144763	2.09986	ENSG00000278740		0.714795	-0.932387	2.10961	0.0419289	0.999594	-4.44825
ENSG00000132286	TIMM10B	-0.169069	5.09213	-3.16343	0.00316823	0.115731	-1.94245	ENSG00000174010	KLHL15	0.325186	3.50583	3.68612	0.000746986	0.0272331	-0.509415	ENSG00000167658	EEF2	0.16682	11.1361	1.95893	0.0579222	0.999906	-4.22786	ENSG00000168672	LRATD2	0.524009	5.0294	4.66703	4.15745e-05	0.00151865	2.01668	ENSG00000120915	EPHX2	-0.4448	5.23794	-4.68098	3.98573e-05	0.00145592	2.02228	ENSG00000291089		0.348937	1.21074	2.10957	0.041933	0.999594	-4.31567
ENSG00000159593	NAE1	-0.165677	5.30883	-3.1616	0.00318381	0.11608	-1.95843	ENSG00000179981	TSHZ1	0.286541	5.40049	3.68575	0.000747777	0.0272331	-0.620794	ENSG00000272509		0.585207	-1.06051	1.95848	0.0579767	0.999906	-4.48314	ENSG00000060749	QSER1	0.416678	5.13722	4.66522	4.18027e-05	0.00152177	2.01418	ENSG00000254689	LINC02235	-0.820274	0.0709511	-4.67844	4.01646e-05	0.00146437	1.85822	ENSG00000050426	LETMD1	0.195599	6.52909	2.10943	0.0419453	0.999594	-3.91043
ENSG00000011465	DCN	0.528892	11.4298	3.15786	0.00321584	0.116854	-1.77224	ENSG00000116954	RRAGC	-0.322668	5.69999	-3.68523	0.000748882	0.0272331	-0.631085	ENSG00000214226	C17orf67	-0.352472	1.71996	-1.95789	0.0580485	0.999906	-4.3396	ENSG00000158623	COPG2	-0.311032	5.6144	-4.66475	4.18619e-05	0.00152177	1.99603	ENSG00000084093	REST	0.290733	5.38406	4.67721	4.03148e-05	0.00146675	2.00678	ENSG00000109321	AREG	1.14841	-0.0328805	2.10785	0.0420906	0.999594	-4.39806
ENSG00000123094	RASSF8	0.299641	5.00467	3.15767	0.00321742	0.116854	-1.94298	ENSG00000078687	TNRC6C	0.459152	5.49906	3.68459	0.000750242	0.0272331	-0.623519	ENSG00000166166	TRMT61A	0.237755	4.40376	1.95779	0.0580611	0.999906	-4.09419	ENSG00000178695	KCTD12	0.494522	8.64357	4.66447	4.18965e-05	0.00152177	2.06459	ENSG00000272841	MAP3K4-AS1	0.987901	0.453472	4.67624	4.0433e-05	0.00146675	1.93089	ENSG00000286292		0.722297	-1.1875	2.10753	0.0421204	0.999594	-4.45933
ENSG00000113407	TARS1	-0.197452	5.88212	-3.157	0.00322323	0.116854	-1.9807	ENSG00000007080	CCDC124	-0.382644	5.59869	-3.68415	0.000751181	0.0272331	-0.632502	ENSG00000279491		0.609318	-0.908658	1.95731	0.0581202	0.999906	-4.47769	ENSG00000121552	CSTA	-0.654662	4.68214	-4.66361	4.20063e-05	0.00152289	2.03007	ENSG00000113658	SMAD5	0.326025	6.2572	4.67603	4.0458e-05	0.00146675	1.99725	ENSG00000228536	LYPLAL1-AS1	0.618637	2.66341	2.10323	0.0425178	0.999594	-4.1647
ENSG00000158092	NCK1	-0.144009	5.54584	-3.15628	0.00322943	0.116859	-1.97701	ENSG00000147548	NSD3	0.179571	6.61011	3.68178	0.000756262	0.0273457	-0.626816	ENSG00000136856	SLC2A8	0.2573	4.20094	1.9573	0.0581208	0.999906	-4.10638	ENSG00000197603	CPLANE1	0.532922	4.44625	4.65949	4.25319e-05	0.00153843	2.032	ENSG00000172716	SLFN11	0.478005	5.81922	4.67518	4.05628e-05	0.0014678	1.99396	ENSG00000272221	MICA-AS1	0.316449	2.20821	2.10294	0.0425443	0.999594	-4.21923
ENSG00000165417	GTF2A1	0.215944	5.57373	3.15393	0.0032498	0.117376	-1.98097	ENSG00000107175	CREB3	-0.272034	5.15551	-3.68138	0.000757121	0.0273457	-0.629105	ENSG00000256443		-0.97134	-0.581274	-1.95607	0.0582707	0.999906	-4.47401	ENSG00000198208	RPS6KL1	-0.69762	3.61251	-4.65901	4.25945e-05	0.00153843	2.06985	ENSG00000164040	PGRMC2	-0.403205	7.73257	-4.67215	4.09355e-05	0.00147851	2.03503	ENSG00000144199	FAHD2B	0.265676	3.45086	2.10219	0.0426145	0.999594	-4.08516
ENSG00000085274	MYNN	0.183149	3.98476	3.15171	0.00326913	0.117769	-1.87615	ENSG00000124788	ATXN1	0.329949	5.72948	3.67833	0.000763708	0.0274773	-0.646743	ENSG00000268496		-0.895767	-0.994675	-1.95604	0.0582752	0.999906	-4.47602	ENSG00000130312	MRPL34	-0.393896	5.04224	-4.65719	4.28293e-05	0.00154402	1.99119	ENSG00000287115	LINC02993	-0.551734	2.31274	-4.67078	4.11052e-05	0.00148186	2.11194	ENSG00000144488	ESPNL	-0.449588	0.250323	-2.10025	0.0427951	0.999594	-4.35036
ENSG00000117280	RAB29	-0.232482	5.469	-3.15128	0.00327288	0.117769	-1.99012	ENSG00000112182	BACH2	0.62457	2.13475	3.67823	0.000763926	0.0274773	-0.518886	ENSG00000099917	MED15	0.167624	6.83439	1.95569	0.0583174	0.999906	-4.06319	ENSG00000135677	GNS	-0.496583	9.32565	-4.65026	4.37357e-05	0.00157181	2.03854	ENSG00000170456	DENND5B	0.354723	4.62302	4.66927	4.12936e-05	0.00148588	2.02027	ENSG00000057935	MTA3	0.165105	5.59245	2.10013	0.0428069	0.999594	-3.91037
ENSG00000146574	CCZ1B	-0.184821	3.81173	-3.15049	0.00327984	0.117799	-1.85674	ENSG00000007944	MYLIP	0.402965	5.97608	3.67772	0.00076504	0.0274773	-0.648212	ENSG00000052723	SIKE1	-0.137793	5.51343	-1.95497	0.0584057	0.999906	-4.04962	ENSG00000154864	PIEZO2	1.72708	3.21803	4.64897	4.39053e-05	0.00157181	2.05615	ENSG00000183401	CCDC159	-0.3484	4.05329	-4.66774	4.14848e-05	0.00148779	2.05073	ENSG00000138399	FASTKD1	-0.231624	4.0123	-2.09981	0.0428363	0.999594	-4.01487
ENSG00000243667	DNAAF10	-0.231091	3.18961	-3.14864	0.0032961	0.118163	-1.81812	ENSG00000099341	PSMD8	-0.418391	7.36194	-3.67554	0.000769776	0.027596	-0.614776	ENSG00000125733	TRIP10	0.28017	7.57358	1.95459	0.0584519	0.999906	-4.08852	ENSG00000100836	PABPN1	-0.520759	5.97857	-4.6489	4.39155e-05	0.00157181	1.95349	ENSG00000100714	MTHFD1	-0.475042	7.28824	-4.66761	4.15012e-05	0.00148779	2.00526	ENSG00000096654	ZNF184	-0.320166	2.74888	-2.09857	0.0429527	0.999594	-4.16729
ENSG00000157613	CREB3L1	0.64307	3.2449	3.14725	0.0033084	0.118197	-1.80376	ENSG00000116199	FAM20B	-0.195003	7.03866	-3.67223	0.000777054	0.0278053	-0.63736	ENSG00000196700	ZNF512B	-0.204825	5.37438	-1.95404	0.0585205	0.999906	-4.05343	ENSG00000112234	FBXL4	0.278998	5.06928	4.64882	4.39262e-05	0.00157181	1.96836	ENSG00000138439	FAM117B	0.39397	3.88458	4.66477	4.18596e-05	0.00149561	2.05998	ENSG00000231437	LINC01750	0.713662	-0.293065	2.09787	0.0430185	0.999594	-4.41871
ENSG00000110880	CORO1C	-0.339319	7.73455	-3.14714	0.0033093	0.118197	-1.94133	ENSG00000102181	CD99L2	-0.227508	7.3947	-3.67076	0.000780307	0.0278357	-0.627164	ENSG00000270001		-0.645224	-1.06078	-1.95341	0.0585973	0.999906	-4.48595	ENSG00000259807		0.744415	0.93337	4.64753	4.40969e-05	0.00157262	1.8465	ENSG00000197043	ANXA6	-0.581701	9.45667	-4.66447	4.18975e-05	0.00149561	2.06731	ENSG00000115561	CHMP3	0.119681	7.03561	2.09757	0.0430461	0.999594	-3.93917
ENSG00000162493	PDPN	1.07963	2.46594	3.14524	0.00332614	0.118401	-1.76869	ENSG00000197323	TRIM33	0.300533	5.46845	3.6699	0.000782203	0.0278357	-0.66467	ENSG00000204334	ERICH2	0.460538	1.05848	1.95228	0.0587368	0.999906	-4.37687	ENSG00000061794	MRPS35	-0.277836	5.10275	-4.64742	4.41121e-05	0.00157262	1.96097	ENSG00000163602	RYBP	0.353708	5.53135	4.66377	4.19863e-05	0.00149561	1.96264	ENSG00000064687	ABCA7	-0.276739	4.7889	-2.09648	0.0431486	0.999594	-3.95326
ENSG00000189419	SPATA41	0.387954	0.815757	3.14501	0.00332821	0.118401	-1.77282	ENSG00000148655	LRMDA	-0.476244	3.65389	-3.66989	0.000782233	0.0278357	-0.561404	ENSG00000119121	TRPM6	-0.56859	1.75589	-1.95105	0.058888	0.999906	-4.33947	ENSG00000135837	CEP350	0.363177	5.71008	4.64586	4.43202e-05	0.00157426	1.94456	ENSG00000290890	PDPR2P	0.747156	-0.361138	4.66301	4.20822e-05	0.00149561	1.69928	ENSG00000179604	CDC42EP4	0.310744	6.64897	2.09381	0.0434004	0.999594	-3.92775
ENSG00000227329		1.04583	-1.07585	3.14395	0.00333765	0.118401	-1.96875	ENSG00000171016	PYGO1	0.442021	3.12791	3.66746	0.00078764	0.0279765	-0.537157	ENSG00000104341	LAPTM4B	-0.274662	4.74946	-1.95056	0.058948	0.999906	-4.08429	ENSG00000151552	QDPR	-0.599419	6.1652	-4.64585	4.43213e-05	0.00157426	1.94208	ENSG00000236915	CLCA4-AS1	-0.526791	2.62373	-4.66282	4.2107e-05	0.00149561	2.09465	ENSG00000260495		-0.535945	-0.409182	-2.09154	0.0436153	0.999594	-4.43022
ENSG00000113361	CDH6	-0.661668	3.53881	-3.14374	0.00333955	0.118401	-1.87871	ENSG00000156466	GDF6	0.804622	0.281023	3.66605	0.000790786	0.0280366	-0.741361	ENSG00000261351		-0.381399	0.0772528	-1.95046	0.0589609	0.999906	-4.43491	ENSG00000236404	VLDLR-AS1	-1.0923	3.81374	-4.64117	4.49525e-05	0.00159375	2.0135	ENSG00000118156	ZNF541	-0.810708	2.58675	-4.6621	4.21985e-05	0.00149611	2.09295	ENSG00000101224	CDC25B	-0.246884	5.63269	-2.09096	0.0436707	0.999594	-3.92267
ENSG00000122176	FMOD	-0.522798	9.46554	-3.14266	0.00334917	0.118524	-1.87589	ENSG00000070018	LRP6	0.367159	5.81748	3.66512	0.000792873	0.028059	-0.681003	ENSG00000180855	ZNF443	-0.340564	1.80928	-1.94891	0.0591528	0.999906	-4.33221	ENSG00000174799	CEP135	0.453555	3.34946	4.6398	4.51391e-05	0.00159695	2.0256	ENSG00000189221	MAOA	-0.681868	8.66242	-4.65809	4.27127e-05	0.00151156	2.02133	ENSG00000279204		0.429391	4.7938	2.09051	0.043714	0.999594	-3.95421
ENSG00000280287		-0.500099	1.98335	-3.14147	0.00335982	0.118683	-1.7679	ENSG00000248275	TRIM52-AS1	-0.308515	4.02295	-3.66411	0.000795166	0.0280886	-0.60802	ENSG00000122756	CNTFR	0.385665	6.19529	1.94836	0.0592205	0.999906	-4.05798	ENSG00000186684	CYP27C1	0.883874	1.53191	4.63929	4.52085e-05	0.00159695	1.93705	ENSG00000185958	FAM186A	-0.709349	0.150411	-4.6567	4.28926e-05	0.00151515	1.81483	ENSG00000188825	LINC00910	0.263468	2.90096	2.09041	0.0437227	0.999594	-4.14902
ENSG00000171016	PYGO1	0.368918	3.12791	3.1388	0.00338388	0.119314	-1.82593	ENSG00000134697	GNL2	-0.259317	5.38264	-3.66292	0.000797839	0.0281315	-0.683426	ENSG00000170791	CHCHD7	0.222566	4.40281	1.94802	0.0592625	0.999906	-4.10156	ENSG00000107643	MAPK8	0.211258	4.9052	4.63809	4.5372e-05	0.00159809	1.94176	ENSG00000154864	PIEZO2	1.76173	3.21803	4.65608	4.29729e-05	0.00151521	2.07105	ENSG00000102901	CENPT	0.181066	5.70991	2.08927	0.0438313	0.999594	-3.92344
ENSG00000176225	RTTN	0.291483	3.33308	3.13507	0.00341776	0.120289	-1.85063	ENSG00000161203	AP2M1	-0.297338	8.10157	-3.66214	0.0007996	0.0281421	-0.623895	ENSG00000260060		-0.652369	-0.952985	-1.94715	0.0593713	0.999906	-4.4809	ENSG00000158882	TOMM40L	-0.342079	3.88335	-4.63784	4.54063e-05	0.00159809	1.99922	ENSG00000087303	NID2	0.741744	5.47038	4.6547	4.31519e-05	0.00151874	1.94692	ENSG00000266385		0.724911	-1.40284	2.08853	0.0439027	0.999594	-4.46801
ENSG00000162368	CMPK1	-0.178769	7.93369	-3.13206	0.00344528	0.121037	-1.96391	ENSG00000101193	GID8	0.206854	5.52221	3.65967	0.000805219	0.0282883	-0.694455	ENSG00000012174	MBTPS2	-0.156915	4.39949	-1.94714	0.0593723	0.999906	-4.10531	ENSG00000113657	DPYSL3	0.707905	7.70191	4.6364	4.56044e-05	0.00160046	1.95724	ENSG00000111424	VDR	1.37493	1.20696	4.65176	4.35376e-05	0.00152736	1.97942	ENSG00000124523	SIRT5	0.196891	4.70051	2.08818	0.0439355	0.999594	-3.96243
ENSG00000277734	TRAC	0.603099	3.43879	3.1312	0.00345316	0.121093	-1.87049	ENSG00000187134	AKR1C1	-0.593593	8.6632	-3.65823	0.000808521	0.0283526	-0.612879	ENSG00000162944	RFTN2	-0.325591	4.13345	-1.94712	0.0593751	0.999906	-4.13291	ENSG00000147883	CDKN2B	-0.689623	7.53679	-4.63615	4.56398e-05	0.00160046	1.95361	ENSG00000187288	CIDEC	-0.800982	9.73985	-4.65163	4.35551e-05	0.00152736	2.03598	ENSG00000176619	LMNB2	-0.277287	4.63634	-2.08806	0.0439468	0.999594	-3.96777
ENSG00000197780	TAF13	-0.309751	5.02068	-3.13039	0.00346069	0.121137	-2.02038	ENSG00000145012	LPP	0.351429	7.48897	3.65439	0.000817377	0.0285891	-0.667751	ENSG00000130052	STARD8	-0.2622	5.21799	-1.94655	0.0594452	0.999906	-4.06445	ENSG00000173611	SCAI	0.346681	4.43979	4.63505	4.57908e-05	0.00160284	1.96104	ENSG00000254901	BORCS8	-0.508798	4.81105	-4.65074	4.36715e-05	0.0015277	1.95572	ENSG00000103034	NDRG4	0.639434	3.93456	2.08792	0.0439608	0.999594	-4.04938
ENSG00000114520	SNX4	-0.140093	5.24858	-3.12686	0.00349334	0.122034	-2.03961	ENSG00000171067	C11orf24	-0.368722	5.47188	-3.65328	0.000819952	0.0285891	-0.71155	ENSG00000262228		-0.671587	-1.16731	-1.94477	0.0596672	0.999906	-4.48664	ENSG00000176014	TUBB6	-0.520836	7.7036	-4.63439	4.58818e-05	0.00160312	1.95018	ENSG00000164128	NPY1R	-0.861508	7.13935	-4.65035	4.37233e-05	0.0015277	1.95717	ENSG00000069956	MAPK6	-0.237379	4.96321	-2.08698	0.0440508	0.999594	-3.94651
ENSG00000134440	NARS1	-0.196457	7.15823	-3.12456	0.0035148	0.122034	-2.01964	ENSG00000072778	ACADVL	-0.32809	9.27345	-3.65245	0.000821869	0.0285891	-0.609357	ENSG00000249379	GCLC-AS1	0.547222	0.777506	1.94449	0.0597029	0.999906	-4.38375	ENSG00000146555	SDK1	0.618757	5.12448	4.63312	4.60591e-05	0.0016064	1.9253	ENSG00000110660	SLC35F2	0.709021	2.34759	4.64826	4.40005e-05	0.00153461	2.05339	ENSG00000119396	RAB14	-0.107644	6.96973	-2.08689	0.044059	0.999594	-3.94551
ENSG00000128872	TMOD2	0.380691	4.98282	3.12455	0.00351494	0.122034	-2.0275	ENSG00000155657	TTN	0.523579	4.18806	3.6513	0.000824544	0.0285891	-0.643129	ENSG00000152402	GUCY1A2	-0.566138	4.51384	-1.94301	0.0598869	0.999906	-4.11897	ENSG00000148848	ADAM12	-0.592434	6.40819	-4.63181	4.62404e-05	0.00160738	1.90644	ENSG00000173611	SCAI	0.370401	4.43979	4.64686	4.41867e-05	0.00153832	1.97071	ENSG00000121671	CRY2	0.294437	7.6232	2.08655	0.0440918	0.999594	-3.97319
ENSG00000174697	LEP	-0.647058	10.3723	-3.1245	0.00351543	0.122034	-1.87325	ENSG00000009413	REV3L	0.367179	6.09362	3.65079	0.000825753	0.0285891	-0.717385	ENSG00000237877	LINC01473	0.391503	-0.0643999	1.94282	0.0599109	0.999906	-4.44935	ENSG00000196110	ZNF699	0.499208	2.85631	4.63157	4.62751e-05	0.00160738	2.00779	ENSG00000153707	PTPRD	0.904003	3.59991	4.64617	4.42787e-05	0.00153874	2.02477	ENSG00000235649	MXRA5Y	-0.883326	-0.124817	-2.08635	0.0441109	0.999594	-4.37172
ENSG00000134602	STK26	0.451011	2.01219	3.12423	0.00351795	0.122034	-1.80796	ENSG00000138363	ATIC	-0.327442	5.53102	-3.65023	0.000827051	0.0285891	-0.721734	ENSG00000101187	SLCO4A1	-0.500179	3.2899	-1.94138	0.0600923	0.999906	-4.21175	ENSG00000147457	CHMP7	-0.241519	5.61858	-4.63112	4.63371e-05	0.00160738	1.89823	ENSG00000179981	TSHZ1	0.361465	5.40049	4.64541	4.43804e-05	0.00153951	1.91479	ENSG00000251257		0.764227	-0.514114	2.08607	0.0441376	0.999594	-4.43816
ENSG00000166246	DNAAF8	-0.49458	0.438424	-3.12353	0.00352447	0.12204	-1.84162	ENSG00000138073	PREB	-0.361382	6.29851	-3.65	0.000827589	0.0285891	-0.717999	ENSG00000232907	DLGAP4-AS1	-0.458024	0.241091	-1.941	0.0601392	0.999906	-4.43038	ENSG00000136247	ZDHHC4	-0.396819	4.73081	-4.63026	4.6458e-05	0.00160868	1.93089	ENSG00000143494	VASH2	0.970377	2.71981	4.64347	4.4642e-05	0.0015458	2.04131	ENSG00000112679	DUSP22	0.161872	6.42959	2.0857	0.0441732	0.999594	-3.92896
ENSG00000121964	GTDC1	-0.159848	5.65388	-3.12204	0.00353853	0.122308	-2.06368	ENSG00000013583	HEBP1	-0.338593	5.92794	-3.64938	0.000829061	0.0285891	-0.72451	ENSG00000205356	TECPR1	-0.171095	5.74608	-1.94054	0.0601968	0.999906	-4.05909	ENSG00000196782	MAML3	0.39722	4.325	4.6275	4.68465e-05	0.00161817	1.94015	ENSG00000171988	JMJD1C	0.404037	6.21158	4.6394	4.51935e-05	0.00156209	1.89159	ENSG00000111879	FAM184A	0.455631	3.24442	2.08558	0.0441846	0.999594	-4.12237
ENSG00000110315	RNF141	-0.246011	6.46333	-3.11978	0.00355983	0.122415	-2.05925	ENSG00000287151	LINC03124	0.577983	1.18145	3.64921	0.000829441	0.0285891	-0.655822	ENSG00000094914	AAAS	0.165283	5.72109	1.93962	0.060313	0.999906	-4.05978	ENSG00000018610	STEEP1	-0.296475	4.77424	-4.62712	4.68998e-05	0.00161817	1.9179	ENSG00000154783	FGD5	0.472202	6.65381	4.63799	4.53857e-05	0.00156242	1.89699	ENSG00000277782		0.321291	1.84736	2.08555	0.0441883	0.999594	-4.26265
ENSG00000149131	SERPING1	0.317488	9.50931	3.11862	0.0035709	0.122415	-1.92641	ENSG00000112851	ERBIN	0.238813	6.27687	3.64894	0.000830087	0.0285891	-0.722453	ENSG00000119878	CRIPT	-0.141466	4.27779	-1.93726	0.0606108	0.999906	-4.1214	ENSG00000198542	ITGBL1	1.45582	3.26488	4.62571	4.71002e-05	0.00162218	1.99224	ENSG00000119314	PTBP3	0.568953	5.92036	4.63763	4.54355e-05	0.00156242	1.88668	ENSG00000244480		0.351115	1.85732	2.08415	0.044322	0.999594	-4.27346
ENSG00000163751	CPA3	0.598315	4.53722	3.11833	0.00357362	0.122415	-2.01156	ENSG00000181744	DIPK2A	0.231274	4.08961	3.64692	0.00083485	0.0287019	-0.646296	ENSG00000259577	CERNA1	-0.802859	-0.251899	-1.9371	0.0606311	0.999906	-4.46212	ENSG00000049130	KITLG	0.656913	5.3139	4.62375	4.7379e-05	0.00162601	1.89053	ENSG00000091656	ZFHX4	0.629485	5.0702	4.63716	4.55006e-05	0.00156242	1.90863	ENSG00000253320	MAILR	0.365386	2.66213	2.08282	0.0444508	0.999594	-4.18684
ENSG00000153037	SRP19	-0.201806	4.32849	-3.11798	0.00357697	0.122415	-1.99905	ENSG00000132953	XPO4	0.275993	4.91967	3.64557	0.000838036	0.0287218	-0.707227	ENSG00000121671	CRY2	0.280983	7.6232	1.9369	0.0606573	0.999906	-4.10368	ENSG00000010818	HIVEP2	0.512771	5.83176	4.62357	4.74059e-05	0.00162601	1.87843	ENSG00000124098	FAM210B	-0.249167	6.87513	-4.63696	4.5527e-05	0.00156242	1.9019	ENSG00000167984	NLRC3	-0.236782	2.64338	-2.08195	0.0445352	0.999594	-4.19177
ENSG00000213585	VDAC1	-0.294239	6.80776	-3.11774	0.00357929	0.122415	-2.05088	ENSG00000272047	GTF2H5	-0.328004	5.28798	-3.64482	0.000839835	0.0287218	-0.731337	ENSG00000277135		-0.51839	-0.330034	-1.93666	0.0606871	0.999906	-4.46035	ENSG00000132963	POMP	-0.512874	6.04452	-4.62316	4.74643e-05	0.00162601	1.87505	ENSG00000105866	SP4	0.612399	2.79191	4.63582	4.56846e-05	0.00156401	2.02021	ENSG00000178623	GPR35	-0.419703	1.21116	-2.08183	0.044546	0.999594	-4.32632
ENSG00000116141	MARK1	-0.361882	5.49205	-3.11769	0.00357971	0.122415	-2.06877	ENSG00000189184	PCDH18	0.57227	6.65706	3.64479	0.000839898	0.0287218	-0.723308	ENSG00000179262	RAD23A	0.180762	6.39259	1.93423	0.0609951	0.999906	-4.07005	ENSG00000138777	PPA2	-0.355149	5.1891	-4.62134	4.77254e-05	0.00163005	1.88196	ENSG00000177406	NINJ2-AS1	-0.38025	4.75103	-4.63545	4.57355e-05	0.00156401	1.91049	ENSG00000136720	HS6ST1	-0.282453	4.48874	-2.07963	0.0447601	0.999594	-3.99019
ENSG00000183049	CAMK1D	0.375411	5.20769	3.11654	0.00359074	0.122457	-2.05396	ENSG00000181830	SLC35C1	-0.429382	5.6194	-3.64386	0.0008421	0.0287462	-0.738067	ENSG00000127554	GFER	0.203527	3.19447	1.93355	0.0610824	0.999906	-4.21741	ENSG00000159063	ALG8	-0.317087	5.03088	-4.62096	4.77796e-05	0.00163005	1.88688	ENSG00000151650	VENTX	-0.712362	2.76714	-4.63454	4.58617e-05	0.00156555	2.01498	ENSG00000226121	AHCTF1P1	0.455785	-0.582628	2.07846	0.0448733	0.999594	-4.43331
ENSG00000163395	IGFN1	-0.549964	2.54256	-3.11623	0.00359366	0.122457	-1.85761	ENSG00000150540	HNMT	-0.229869	6.98378	-3.6417	0.000847279	0.0288718	-0.718051	ENSG00000274104		0.408874	0.0317801	1.93323	0.0611235	0.999906	-4.44137	ENSG00000197170	PSMD12	-0.28961	5.88687	-4.62056	4.78376e-05	0.00163005	1.86609	ENSG00000044115	CTNNA1	-0.239131	8.86272	-4.63392	4.5948e-05	0.00156572	1.96454	ENSG00000273343		-0.682143	-1.27803	-2.07781	0.0449365	0.999594	-4.46643
ENSG00000120686	UFM1	-0.162087	6.45118	-3.11468	0.00360855	0.122748	-2.07207	ENSG00000220842	RPL21P16	1.18774	1.45822	3.64042	0.00085036	0.0289039	-0.653817	ENSG00000185753	CXorf38	0.21398	4.85665	1.93317	0.0611303	0.999906	-4.0883	ENSG00000289299		-0.835937	3.31061	-4.61956	4.79818e-05	0.00163005	1.96738	ENSG00000081026	MAGI3	0.404727	4.08041	4.63165	4.62639e-05	0.00157371	1.95346	ENSG00000136436	CALCOCO2	0.189328	7.70271	2.07745	0.0449724	0.999594	-3.98265
ENSG00000110422	HIPK3	0.258466	7.74492	3.11339	0.00362095	0.122755	-2.0217	ENSG00000198795	ZNF521	0.45384	5.55916	3.63856	0.000854847	0.0289039	-0.746115	ENSG00000204581	ACOXL-AS1	0.387386	0.603674	1.9324	0.0612288	0.999906	-4.41098	ENSG00000119314	PTBP3	0.532864	5.92036	4.61941	4.80048e-05	0.00163005	1.86584	ENSG00000113790	EHHADH	-0.570786	5.07592	-4.63074	4.639e-05	0.00157522	1.88393	ENSG00000149292	TTC12	0.22904	3.49428	2.0766	0.0450552	0.999594	-4.09245
ENSG00000108010	GLRX3	-0.232201	5.64827	-3.11274	0.00362722	0.122755	-2.08664	ENSG00000196715	VKORC1L1	-0.424485	8.48298	-3.63827	0.000855546	0.0289039	-0.669683	ENSG00000140945	CDH13	-0.437932	4.8349	-1.93227	0.0612462	0.999906	-4.0938	ENSG00000280109	PLAC4	1.82055	-0.33046	4.61751	4.82805e-05	0.00163653	1.49301	ENSG00000125648	SLC25A23	-0.459811	6.13067	-4.63008	4.64833e-05	0.00157549	1.86369	ENSG00000267575	LINC02987	-0.289137	2.23904	-2.07446	0.0452648	0.999594	-4.23544
ENSG00000205795	CYS1	0.490614	3.10557	3.11259	0.00362862	0.122755	-1.89537	ENSG00000197702	PARVA	-0.221852	8.49007	-3.63825	0.000855592	0.0289039	-0.671855	ENSG00000143196	DPT	0.442959	8.27795	1.93174	0.0613127	0.999906	-4.13364	ENSG00000164309	CMYA5	0.702187	2.65436	4.61609	4.84879e-05	0.00163761	1.96189	ENSG00000146416	AIG1	-0.439966	6.0382	-4.6281	4.67611e-05	0.00157549	1.85661	ENSG00000254862	LGR4-AS1	0.648159	1.47904	2.07354	0.0453548	0.999594	-4.30796
ENSG00000168661	ZNF30	-0.269134	2.85563	-3.11117	0.00364232	0.122755	-1.88385	ENSG00000235706	DICER1-AS1	-0.387502	2.81242	-3.63801	0.000856161	0.0289039	-0.608067	ENSG00000235408	SNORA71B	-0.625279	-0.972427	-1.93062	0.0614563	0.999906	-4.4807	ENSG00000272602	ZNF595	0.392622	3.37285	4.61489	4.86637e-05	0.00163761	1.9569	ENSG00000122033	MTIF3	-0.478159	5.99495	-4.62779	4.68049e-05	0.00157549	1.85505	ENSG00000214578	HMGN2P15	0.443832	2.55404	2.07208	0.045499	0.999594	-4.21106
ENSG00000138395	CDK15	0.575423	1.28886	3.11091	0.00364487	0.122755	-1.83565	ENSG00000134987	WDR36	0.230525	5.23425	3.63758	0.000857212	0.0289039	-0.743074	ENSG00000215835		-0.533359	-1.21901	-1.93006	0.0615282	0.999906	-4.48997	ENSG00000113312	TTC1	-0.298906	5.79	-4.61484	4.86711e-05	0.00163761	1.84991	ENSG00000149577	SIDT2	-0.396081	7.1173	-4.62742	4.68579e-05	0.00157549	1.88067	ENSG00000227199	ST7-AS1	0.57182	0.610135	2.0718	0.0455264	0.999594	-4.37414
ENSG00000220842	RPL21P16	0.997209	1.45822	3.11056	0.0036483	0.122755	-1.83759	ENSG00000280187		-0.409067	1.50371	-3.63598	0.000861101	0.0289844	-0.624701	ENSG00000056097	ZFR	0.137606	6.91153	1.92949	0.0616015	0.999906	-4.08593	ENSG00000288538		-0.590331	1.29802	-4.61437	4.87397e-05	0.00163761	1.87044	ENSG00000126790	L3HYPDH	-0.497141	4.45997	-4.62614	4.70393e-05	0.00157549	1.90055	ENSG00000168754	FAM178B	0.470585	1.8039	2.07168	0.0455385	0.999594	-4.28068
ENSG00000259807		0.524072	0.93337	3.11004	0.00365331	0.122755	-1.8597	ENSG00000152952	PLOD2	-0.477991	7.92078	-3.63458	0.000864515	0.0290486	-0.69716	ENSG00000081026	MAGI3	-0.236533	4.08041	-1.92944	0.0616076	0.999906	-4.14864	ENSG00000231074	HCG18	0.378729	4.70036	4.61425	4.87571e-05	0.00163761	1.88965	ENSG00000128309	MPST	-0.453585	6.1464	-4.62404	4.73389e-05	0.00157549	1.84614	ENSG00000236961		0.78695	-1.28272	2.07034	0.0456704	0.999594	-4.46471
ENSG00000141293	SKAP1	0.450485	0.921847	3.1073	0.00368006	0.123372	-1.84973	ENSG00000166349	RAG1	0.541404	1.31572	3.63324	0.000867788	0.0291031	-0.66405	ENSG00000278668		0.470948	-0.0259065	1.92796	0.0617978	0.999906	-4.44702	ENSG00000151413	NUBPL	-0.303914	4.85455	-4.61381	4.88218e-05	0.00163761	1.87533	ENSG00000138074	SLC5A6	-0.644564	6.30551	-4.62363	4.73973e-05	0.00157549	1.85034	ENSG00000157617	C2CD2	0.315038	7.959	2.0697	0.0457337	0.999594	-3.99856
ENSG00000134352	IL6ST	0.207706	9.13055	3.10685	0.00368445	0.123372	-1.97123	ENSG00000165813	CCDC186	0.406737	4.9083	3.63269	0.000869154	0.0291031	-0.737028	ENSG00000164542	MATCAP2	-0.410887	0.375844	-1.92475	0.0622119	0.999906	-4.42945	ENSG00000128573	FOXP2	0.473957	3.69755	4.61318	4.89153e-05	0.0016379	1.93947	ENSG00000121005	CRISPLD1	1.07416	2.52863	4.62318	4.74608e-05	0.00157549	1.98369	ENSG00000158406	H4C8	-0.447882	1.40891	-2.06867	0.0458362	0.999594	-4.30382
ENSG00000093167	LRRFIP2	-0.131845	5.78925	-3.10253	0.00372696	0.124023	-2.1125	ENSG00000285761		0.789414	-1.19061	3.6317	0.000871579	0.0291132	-1.089	ENSG00000261371	PECAM1	-0.310818	9.39751	-1.92475	0.0622127	0.999906	-4.17495	ENSG00000124496	TRERF1	0.539951	4.3699	4.61193	4.90991e-05	0.0016412	1.90535	ENSG00000238099	LINC01625	-0.729132	1.77119	-4.62309	4.74745e-05	0.00157549	1.96431	ENSG00000260630	SNAI3-AS1	-0.292715	2.33948	-2.06822	0.0458807	0.999594	-4.22126
ENSG00000108671	PSMD11	-0.186125	6.3185	-3.10244	0.00372786	0.124023	-2.10483	ENSG00000149256	TENM4	-0.635674	5.49759	-3.63129	0.000872593	0.0291132	-0.766072	ENSG00000196497	IPO4	0.426986	-0.658592	1.92426	0.0622751	0.999906	-4.47359	ENSG00000119471	HSDL2	-0.38375	7.51366	-4.60978	4.94197e-05	0.00164604	1.87395	ENSG00000259802	MARCHF6-DT	-0.704162	0.408555	-4.62195	4.76384e-05	0.00157549	1.81147	ENSG00000246985	SOCS2-AS1	0.36142	2.14039	2.06814	0.0458881	0.999594	-4.24828
ENSG00000099194	SCD	-1.39923	12.7228	-3.10146	0.00373752	0.124023	-1.87991	ENSG00000228223	HCG11	0.230601	5.20329	3.63073	0.000873985	0.0291132	-0.759928	ENSG00000231908	IDH1-AS1	0.553263	-0.538244	1.92394	0.0623177	0.999906	-4.46375	ENSG00000155903	RASA2	0.411589	4.71058	4.60927	4.94954e-05	0.00164604	1.87109	ENSG00000139574	NPFF	-0.669626	1.47439	-4.62128	4.77343e-05	0.00157549	1.92789	ENSG00000287387		0.616116	-0.991446	2.06686	0.0460153	0.999594	-4.45639
ENSG00000170142	UBE2E1	-0.15328	4.84613	-3.10124	0.00373971	0.124023	-2.07665	ENSG00000183808	RBM12B	0.436986	3.5624	3.62996	0.000875871	0.0291189	-0.652852	ENSG00000188525		0.952861	1.83253	1.92367	0.0623518	0.999906	-4.29701	ENSG00000070010	UFD1	-0.312709	5.64709	-4.60924	4.94997e-05	0.00164604	1.83552	ENSG00000103404	USP31	0.488075	4.0424	4.62125	4.77385e-05	0.00157549	1.92716	ENSG00000173221	GLRX	-0.315718	5.6963	-2.06631	0.0460705	0.999594	-3.94149
ENSG00000066455	GOLGA5	-0.156105	6.06573	-3.10061	0.003746	0.124023	-2.11619	ENSG00000182247	UBE2E2	-0.235299	5.5914	-3.62889	0.000878536	0.0291189	-0.77826	ENSG00000120885	CLU	0.325328	10.4342	1.92332	0.0623969	0.999906	-4.2237	ENSG00000134077	THUMPD3	-0.186239	5.0107	-4.60721	4.98038e-05	0.0016533	1.84772	ENSG00000170525	PFKFB3	-0.869851	9.99526	-4.62113	4.77553e-05	0.00157549	1.95571	ENSG00000183891	TTC32	0.306036	3.0097	2.06556	0.0461449	0.999594	-4.15327
ENSG00000152422	XRCC4	-0.331992	2.6917	-3.10032	0.00374889	0.124023	-1.89014	ENSG00000198718	TOGARAM1	0.278325	4.52715	3.62883	0.000878687	0.0291189	-0.72503	ENSG00000171223	JUNB	0.459025	5.2823	1.92276	0.0624697	0.999906	-4.08313	ENSG00000122912	SLC25A16	-0.548712	6.98945	-4.60658	4.98984e-05	0.00165359	1.84924	ENSG00000169184	MN1	0.627451	4.98369	4.6211	4.77608e-05	0.00157549	1.85978	ENSG00000288989		0.487231	-0.447112	2.06489	0.046212	0.999594	-4.43218
ENSG00000133193	VCF1	-0.171124	4.12866	-3.10032	0.00374892	0.124023	-2.01658	ENSG00000130032	PRRG3	0.789439	3.55237	3.62767	0.000881572	0.0291645	-0.650454	ENSG00000290812		-0.633002	-1.1508	-1.9225	0.0625045	0.999906	-4.49069	ENSG00000152217	SETBP1	0.669319	4.82743	4.60463	5.01922e-05	0.00166048	1.85478	ENSG00000240038	AMY2B	-0.676743	5.09476	-4.62076	4.78089e-05	0.00157549	1.85922	ENSG00000087152	ATXN7L3	-0.142065	5.73343	-2.06481	0.0462205	0.999594	-3.94029
ENSG00000183423	LRIT3	-0.596269	-0.592462	-3.0966	0.00378611	0.124729	-1.97032	ENSG00000047849	MAP4	-0.329873	9.46404	-3.62706	0.000883092	0.0291647	-0.669118	ENSG00000291131		0.290581	1.10519	1.9205	0.062764	0.999906	-4.38893	ENSG00000188803	SHISA6	0.950193	2.4494	4.60355	5.03565e-05	0.00166204	1.91948	ENSG00000260274		-0.703125	1.11736	-4.62042	4.78588e-05	0.00157549	1.88981	ENSG00000204599	TRIM39	0.175229	3.81527	2.06428	0.0462733	0.999594	-4.06256
ENSG00000241684	ADAMTS9-AS2	0.553789	2.75236	3.09639	0.00378822	0.124729	-1.90353	ENSG00000106615	RHEB	-0.297488	5.8378	-3.62521	0.000887704	0.0292669	-0.789094	ENSG00000173894	CBX2	-0.425834	2.61512	-1.92035	0.0627833	0.999906	-4.28752	ENSG00000175166	PSMD2	-0.348277	7.54328	-4.60276	5.04758e-05	0.00166204	1.85486	ENSG00000181191	PJA1	-0.404874	6.19522	-4.62034	4.78704e-05	0.00157549	1.83697	ENSG00000185338	SOCS1	0.510027	1.55292	2.06323	0.0463784	0.999594	-4.30436
ENSG00000276945		-0.643882	-0.815148	-3.09606	0.00379153	0.124729	-2.03417	ENSG00000068400	GRIPAP1	-0.192824	6.24872	-3.62339	0.000892287	0.0293678	-0.789818	ENSG00000099889	ARVCF	-0.231016	3.98547	-1.9201	0.0628159	0.999906	-4.16044	ENSG00000112773	TENT5A	0.743985	5.01165	4.60241	5.05298e-05	0.00166204	1.84678	ENSG00000187134	AKR1C1	-0.744601	8.6632	-4.62017	4.78948e-05	0.00157549	1.91866	ENSG00000109466	KLHL2	-0.204162	4.51207	-2.06206	0.0464955	0.999594	-3.99675
ENSG00000129474	AJUBA	-0.466612	3.45236	-3.0956	0.00379613	0.124729	-1.95769	ENSG00000122870	BICC1	0.44728	4.72929	3.62112	0.000898037	0.0295008	-0.749097	ENSG00000166183	ASPG	0.887109	-0.205954	1.92007	0.0628199	0.999906	-4.42242	ENSG00000127914	AKAP9	0.427954	6.27652	4.60205	5.05841e-05	0.00166204	1.81848	ENSG00000163528	CHCHD4	-0.413355	3.87111	-4.61978	4.79499e-05	0.00157549	1.92761	ENSG00000270419	CAHM	0.397198	1.06784	2.06197	0.0465047	0.999594	-4.34141
ENSG00000158882	TOMM40L	-0.235079	3.88335	-3.09097	0.00384306	0.125887	-2.01902	ENSG00000271254		0.405965	4.03429	3.62059	0.000899388	0.0295008	-0.70341	ENSG00000104435	STMN2	-1.30664	0.0457419	-1.91999	0.0628312	0.999906	-4.43393	ENSG00000109625	CPZ	1.67233	-0.762453	4.60006	5.08886e-05	0.00166574	1.42136	ENSG00000198795	ZNF521	0.575964	5.55916	4.61872	4.81046e-05	0.00157788	1.83564	ENSG00000170153	RNF150	0.281259	6.81153	2.06188	0.0465139	0.999594	-3.95985
ENSG00000069431	ABCC9	0.404399	6.92575	3.08817	0.00387164	0.125887	-2.12075	ENSG00000166860	ZBTB39	0.304014	3.53094	3.61998	0.00090093	0.0295012	-0.676911	ENSG00000157570	TSPAN18	-0.381766	5.99254	-1.91934	0.0629159	0.999906	-4.07719	ENSG00000135999	EPC2	0.362687	5.00224	4.59948	5.09779e-05	0.00166574	1.82808	ENSG00000039560	RAI14	0.915128	4.06479	4.61782	4.82355e-05	0.00157949	1.9083	ENSG00000260081	MRFAP1P1	0.400286	0.765444	2.05958	0.0467452	0.999594	-4.36111
ENSG00000153822	KCNJ16	1.13735	-0.415024	3.08787	0.00387473	0.125887	-2.00788	ENSG00000132823	OSER1	-0.242064	5.22101	-3.61882	0.000903888	0.0295025	-0.795012	ENSG00000273258		0.764644	-1.4136	1.9193	0.062921	0.999906	-4.48939	ENSG00000124588	NQO2	-0.467578	5.99958	-4.59932	5.10022e-05	0.00166574	1.80892	ENSG00000170364	SETMAR	-0.272172	4.70013	-4.61634	4.84504e-05	0.00158384	1.861	ENSG00000279457	WASH9P	0.308892	2.15172	2.05925	0.0467791	0.999594	-4.24662
ENSG00000080573	COL5A3	-0.479059	8.21046	-3.08766	0.00387696	0.125887	-2.05645	ENSG00000132840	BHMT2	-0.487056	7.18921	-3.61876	0.000904027	0.0295025	-0.767679	ENSG00000132613	MTSS2	-0.197688	4.1245	-1.91866	0.0630043	0.999906	-4.15048	ENSG00000100804	PSMB5	-0.453045	6.37468	-4.59906	5.10423e-05	0.00166574	1.81064	ENSG00000173918	C1QTNF1	-0.603023	7.63474	-4.61508	4.86356e-05	0.00158523	1.86517	ENSG00000156381	ANKRD9	-0.258106	4.1024	-2.05898	0.0468065	0.999594	-4.03763
ENSG00000158445	KCNB1	-0.478291	6.1053	-3.08661	0.00388771	0.125887	-2.14627	ENSG00000253719	ATXN7L3B	0.150115	6.26677	3.61315	0.000918457	0.0299011	-0.815536	ENSG00000274414		0.615927	0.516392	1.91813	0.0630741	0.999906	-4.41241	ENSG00000139329	LUM	0.82221	9.04294	4.59807	5.1195e-05	0.0016679	1.88417	ENSG00000160298	C21orf58	-0.443126	2.78566	-4.61493	4.86574e-05	0.00158523	1.96106	ENSG00000174574	AKIRIN1	-0.146952	5.79444	-2.05873	0.0468313	0.999594	-3.94541
ENSG00000129009	ISLR	0.453249	6.92788	3.08553	0.00389887	0.125887	-2.12558	ENSG00000179562	GCC1	-0.203122	4.69574	-3.61262	0.000919845	0.0299011	-0.786919	ENSG00000185739	SRL	-0.488747	1.70007	-1.91785	0.0631113	0.999906	-4.35021	ENSG00000133083	DCLK1	0.675736	6.70613	4.59692	5.13725e-05	0.00167086	1.81	ENSG00000255135	EMSY-DT	-0.574864	2.27755	-4.61322	4.89089e-05	0.00159073	1.9533	ENSG00000124098	FAM210B	0.151874	6.87513	2.0584	0.0468649	0.999594	-3.96637
ENSG00000178031	ADAMTSL1	0.759598	4.13043	3.08544	0.00389983	0.125887	-2.02666	ENSG00000250305	TRMT9B	0.461662	2.90933	3.61194	0.000921615	0.0299011	-0.674484	ENSG00000286825		-0.557731	-0.785536	-1.91754	0.0631516	0.999906	-4.47996	ENSG00000165637	VDAC2	-0.357196	6.12194	-4.59589	5.15329e-05	0.00167326	1.79628	ENSG00000139517	LNX2	0.416899	3.53634	4.61224	4.90533e-05	0.00159275	1.92964	ENSG00000214274	ANG	0.275376	3.66414	2.05815	0.0468902	0.999594	-4.08898
ENSG00000069667	RORA	0.392216	4.76135	3.08441	0.00391048	0.125887	-2.10108	ENSG00000128000	ZNF780B	0.298165	4.33438	3.61117	0.000923606	0.0299011	-0.757308	ENSG00000236519	LINC01424	-0.525989	-0.86108	-1.91751	0.0631556	0.999906	-4.4794	ENSG00000138738	PRDM5	0.486293	3.36973	4.59526	5.16312e-05	0.00167363	1.90199	ENSG00000111860	CEP85L	0.449799	3.40615	4.6112	4.92084e-05	0.0015951	1.9365	ENSG00000280212		0.603055	-1.24693	2.05736	0.0469704	0.999594	-4.4646
ENSG00000278962		0.723202	2.41377	3.08385	0.00391628	0.125887	-1.90638	ENSG00000112624	BICRAL	0.341025	5.27382	3.61102	0.000923995	0.0299011	-0.810393	ENSG00000144712	CAND2	-0.312678	2.04916	-1.91732	0.0631803	0.999906	-4.32084	ENSG00000143499	SMYD2	-0.373632	5.0227	-4.59358	5.18934e-05	0.00167931	1.81216	ENSG00000272047	GTF2H5	-0.416439	5.28798	-4.6086	4.95956e-05	0.00160495	1.80727	ENSG00000164808	SPIDR	0.133	5.64956	2.05731	0.0469746	0.999594	-3.94797
ENSG00000269918		-0.394956	0.911798	-3.08293	0.00392582	0.125887	-1.90255	ENSG00000269155		0.675746	-0.291514	3.60866	0.000930167	0.0300505	-0.953547	ENSG00000186577	SMIM29	0.275764	3.66734	1.91707	0.0632134	0.999906	-4.18471	ENSG00000231769		0.954996	-1.38156	4.59157	5.22083e-05	0.00168396	1.22493	ENSG00000240875		-0.449311	2.35746	-4.60566	5.0037e-05	0.00161451	1.93661	ENSG00000272173		0.55144	-1.14154	2.05317	0.0473961	0.999594	-4.46511
ENSG00000164253	WDR41	-0.137519	5.47798	-3.08187	0.00393681	0.125887	-2.15663	ENSG00000284642		-0.613831	1.319	-3.60636	0.00093623	0.0301487	-0.716885	ENSG00000147813	NAPRT	0.196489	4.64564	1.91682	0.0632453	0.999906	-4.10968	ENSG00000254211	LINC01485	-0.955361	2.7397	-4.59155	5.22117e-05	0.00168396	1.89723	ENSG00000257027		0.681061	1.40696	4.60504	5.013e-05	0.00161451	1.87265	ENSG00000179562	GCC1	-0.159827	4.69574	-2.0525	0.0474651	0.999594	-3.98951
ENSG00000129250	KIF1C	-0.340112	8.96824	-3.08158	0.00393983	0.125887	-2.03478	ENSG00000120868	APAF1	0.332728	4.54038	3.60632	0.000936333	0.0301487	-0.781843	ENSG00000259205	PRKXP1	-0.829295	-0.936474	-1.91548	0.063422	0.999906	-4.48348	ENSG00000054654	SYNE2	0.658119	7.31779	4.58952	5.25323e-05	0.00169147	1.81379	ENSG00000090861	AARS1	-0.355156	7.16732	-4.60497	5.0142e-05	0.00161451	1.8215	ENSG00000159208	CIART	0.515095	3.50084	2.05167	0.0475497	0.999594	-4.1074
ENSG00000077420	APBB1IP	-0.452754	6.96356	-3.08043	0.00395192	0.125887	-2.14063	ENSG00000175772	LINC01106	-0.435348	0.912565	-3.60484	0.000940241	0.0301952	-0.746471	ENSG00000198468	FLVCR1-DT	0.354813	0.833841	1.91468	0.0635272	0.999906	-4.39667	ENSG00000245552	LNCRNA-IUR	0.57814	1.35128	4.5875	5.2852e-05	0.00169893	1.8072	ENSG00000166128	RAB8B	0.398299	5.72581	4.60143	5.0679e-05	0.00162599	1.78113	ENSG00000187775	DNAH17	0.305518	2.59408	2.05056	0.0476639	0.999594	-4.20995
ENSG00000218283	MORF4L1P1	-0.16669	3.85933	-3.08011	0.00395524	0.125887	-2.03848	ENSG00000137770	CTDSPL2	0.263888	5.09885	3.60459	0.000940909	0.0301952	-0.821911	ENSG00000082397	EPB41L3	0.205488	6.78375	1.91362	0.0636674	0.999906	-4.0955	ENSG00000070404	FSTL3	-0.745067	6.98891	-4.58617	5.30654e-05	0.00170295	1.79288	ENSG00000150459	SAP18	-0.274085	6.98216	-4.60058	5.08092e-05	0.00162599	1.80135	ENSG00000186416	NKRF	-0.208297	2.75135	-2.05051	0.0476686	0.999594	-4.19171
ENSG00000164920	OSR2	0.553063	4.49509	3.07985	0.00395801	0.125887	-2.07595	ENSG00000183309	ZNF623	0.267063	5.01513	3.60366	0.000943387	0.0302184	-0.819928	ENSG00000116514	RNF19B	0.236572	4.26336	1.91323	0.0637184	0.999906	-4.14097	ENSG00000136040	PLXNC1	1.19232	4.50493	4.58523	5.32154e-05	0.00170493	1.82654	ENSG00000254726	MEX3A	0.886444	0.153912	4.60042	5.08339e-05	0.00162599	1.68139	ENSG00000197497	ZNF665	0.24685	2.71385	2.05051	0.047669	0.999594	-4.19838
ENSG00000134909	ARHGAP32	0.338827	5.01769	3.0798	0.00395847	0.125887	-2.1365	ENSG00000069431	ABCC9	0.482919	6.92575	3.60314	0.000944765	0.0302184	-0.82141	ENSG00000212743	LINC02656	0.612773	-0.282203	1.91229	0.0638429	0.999906	-4.4567	ENSG00000080824	HSP90AA1	-0.435335	9.67741	-4.58467	5.33048e-05	0.00170496	1.86198	ENSG00000101493	ZNF516	0.405539	4.68916	4.60032	5.08492e-05	0.00162599	1.81805	ENSG00000288778		0.738158	-1.38788	2.0505	0.0476693	0.999594	-4.4649
ENSG00000170860	LSM3	-0.321332	5.28777	-3.07943	0.00396241	0.125887	-2.15675	ENSG00000004776	HSPB6	-0.558664	8.75742	-3.60199	0.000947824	0.0302559	-0.753789	ENSG00000107731	UNC5B	-0.578766	3.59698	-1.91029	0.0641085	0.999906	-4.21322	ENSG00000134330	IAH1	-0.317848	5.46168	-4.58371	5.34597e-05	0.00170677	1.76656	ENSG00000121022	COPS5	-0.237807	5.7993	-4.59986	5.09201e-05	0.00162599	1.77293	ENSG00000104435	STMN2	-1.23469	0.0457419	-2.05012	0.0477084	0.999594	-4.36143
ENSG00000169715	MT1E	0.485614	3.54447	3.07918	0.00396499	0.125887	-2.0018	ENSG00000152402	GUCY1A2	0.739836	4.51384	3.60017	0.000952719	0.0302559	-0.786263	ENSG00000226549	SCDP1	-1.39319	-0.231237	-1.91015	0.0641269	0.999906	-4.44541	ENSG00000184887	BTBD6	-0.526467	7.00367	-4.58322	5.35385e-05	0.00170677	1.78222	ENSG00000085998	POMGNT1	-0.257481	6.0543	-4.59877	5.10871e-05	0.00162862	1.77073	ENSG00000251580	LINC02482	0.370851	0.493637	2.04915	0.047809	0.999594	-4.387
ENSG00000226237	GAS1RR	0.461976	1.23167	3.07906	0.00396627	0.125887	-1.90798	ENSG00000100325	ASCC2	-0.207456	6.41492	-3.59966	0.000954071	0.0302559	-0.846534	ENSG00000188257	PLA2G2A	1.07658	5.84565	1.91	0.0641469	0.999906	-4.09773	ENSG00000196712	NF1	0.387361	6.08056	4.58118	5.38692e-05	0.00171245	1.75643	ENSG00000158711	ELK4	0.376949	6.16872	4.59686	5.13823e-05	0.00163255	1.76822	ENSG00000255026		-0.798709	-1.23429	-2.04846	0.0478799	0.999594	-4.46776
ENSG00000166250	CLMP	-0.343877	8.87459	-3.07894	0.00396755	0.125887	-2.04694	ENSG00000270504		-0.3244	3.58515	-3.59962	0.000954192	0.0302559	-0.741981	ENSG00000111886	GABRR2	-0.455946	0.912986	-1.90967	0.0641898	0.999906	-4.40101	ENSG00000179981	TSHZ1	0.334696	5.40049	4.5806	5.39634e-05	0.00171245	1.75896	ENSG00000134247	PTGFRN	0.961603	5.67747	4.59655	5.14304e-05	0.00163255	1.77727	ENSG00000251323	LINC02728	0.584466	-0.323705	2.04808	0.0479186	0.999594	-4.43299
ENSG00000108821	COL1A1	1.10834	11.0831	3.07885	0.00396844	0.125887	-1.97665	ENSG00000164188	RANBP3L	-0.696179	3.57894	-3.59871	0.00095665	0.0302559	-0.748621	ENSG00000263301		-0.582813	0.0257927	-1.9096	0.0642003	0.999906	-4.45014	ENSG00000236439	RPS27P8	1.329	-0.159811	4.58006	5.405e-05	0.00171245	1.44682	ENSG00000165997	ARL5B	0.404524	4.20334	4.59633	5.14644e-05	0.00163255	1.84201	ENSG00000140416	TPM1	0.279923	7.42587	2.04775	0.0479527	0.999594	-3.99379
ENSG00000128512	DOCK4	0.371291	5.23612	3.07802	0.00397715	0.125956	-2.14553	ENSG00000140563	MCTP2	0.693686	1.3111	3.59807	0.000958374	0.0302559	-0.773328	ENSG00000074211	PPP2R2C	-0.797182	-0.0902771	-1.90955	0.0642059	0.999906	-4.44194	ENSG00000165804	ZNF219	-0.535908	7.31673	-4.57993	5.40718e-05	0.00171245	1.78334	ENSG00000186466	AQP7P1	-0.872211	4.36286	-4.59425	5.17882e-05	0.00163972	1.84856	ENSG00000267052	CTB-30L5.1	0.646776	-0.568129	2.04702	0.0480286	0.999594	-4.4395
ENSG00000213442	RPL18AP3	0.639183	2.28697	3.07693	0.0039887	0.126115	-1.91827	ENSG00000116574	RHOU	0.320571	5.28236	3.59761	0.000959619	0.0302559	-0.846949	ENSG00000113300	CNOT6	-0.159509	4.84975	-1.90945	0.0642194	0.999906	-4.10937	ENSG00000091483	FH	-0.39688	5.98496	-4.57856	5.42954e-05	0.00171636	1.74622	ENSG00000087842	PIR	-0.499205	4.85501	-4.59379	5.18604e-05	0.00163972	1.79085	ENSG00000272779	BMS1P20	-0.476193	-1.00138	-2.04657	0.0480744	0.999594	-4.46371
ENSG00000156466	GDF6	0.645412	0.281023	3.07537	0.00400513	0.126427	-1.95456	ENSG00000115053	NCL	-0.18043	8.79787	-3.59523	0.000966065	0.0302559	-0.772116	ENSG00000168702	LRP1B	0.595651	2.81626	1.90853	0.0643415	0.999906	-4.24388	ENSG00000117122	MFAP2	0.8732	3.71359	4.57721	5.45173e-05	0.00171636	1.84774	ENSG00000291258		-0.85518	0.457198	-4.59043	5.2388e-05	0.00165132	1.683	ENSG00000259315	ACTG1P17	0.492715	-0.648712	2.04638	0.048095	0.999594	-4.4495
ENSG00000004961	HCCS	-0.245299	4.02561	-3.07397	0.00401999	0.1266	-2.07714	ENSG00000196233	LCOR	0.327125	4.72678	3.59473	0.000967418	0.0302559	-0.824469	ENSG00000197568	ANKRD13C-DT	0.261359	2.41598	1.90828	0.0643748	0.999906	-4.29792	ENSG00000134748	PRPF38A	0.288052	5.41363	4.57649	5.46351e-05	0.00171636	1.74657	ENSG00000125037	EMC3	-0.433694	6.63616	-4.5893	5.25659e-05	0.00165132	1.75781	ENSG00000119772	DNMT3A	-0.222426	5.23885	-2.04403	0.0483381	0.999594	-3.97084
ENSG00000146247	PHIP	0.252911	5.77153	3.07362	0.00402372	0.1266	-2.17803	ENSG00000278058		-0.513163	0.743845	-3.59468	0.000967576	0.0302559	-0.800116	ENSG00000245468	LINC02447	0.360318	0.204888	1.90756	0.0644709	0.999906	-4.43868	ENSG00000181016	LSMEM1	-0.797291	0.0850641	-4.57621	5.46809e-05	0.00171636	1.53865	ENSG00000073146	MOV10L1	-0.948251	-0.0513531	-4.58928	5.25699e-05	0.00165132	1.55259	ENSG00000260077		0.214252	2.92874	2.04403	0.0483384	0.999594	-4.17643
ENSG00000166450	PRTG	0.444396	1.43873	3.07293	0.00403113	0.126626	-1.91739	ENSG00000038002	AGA	-0.295422	4.30091	-3.59461	0.000967742	0.0302559	-0.810382	ENSG00000223923	TNS1-AS1	0.49916	0.431787	1.90621	0.0646516	0.999906	-4.43086	ENSG00000123572	NRK	1.16872	1.96543	4.5762	5.46824e-05	0.00171636	1.82631	ENSG00000247556	OIP5-AS1	0.23878	7.50047	4.58888	5.26338e-05	0.00165132	1.7866	ENSG00000275476		0.751768	-1.39197	2.04344	0.0483993	0.999594	-4.47069
ENSG00000162639	HENMT1	-0.278929	3.10791	-3.06994	0.00406313	0.127386	-1.99364	ENSG00000150093	ITGB1	-0.355733	10.4383	-3.59461	0.000967761	0.0302559	-0.729184	ENSG00000168066	SF1	0.117946	7.91259	1.90599	0.064681	0.999906	-4.13506	ENSG00000130038	CRACR2A	0.44933	2.23163	4.57562	5.47791e-05	0.00171636	1.83641	ENSG00000197496	SLC2A10	0.528107	4.40644	4.58755	5.28447e-05	0.00165132	1.80239	ENSG00000258561		0.404653	-0.0278139	2.0432	0.0484249	0.999594	-4.41828
ENSG00000030419	IKZF2	0.369718	2.58627	3.06825	0.00408132	0.127386	-1.95554	ENSG00000181789	COPG1	-0.273043	7.15656	-3.59416	0.000968971	0.0302559	-0.835381	ENSG00000170296	GABARAP	0.28205	3.24173	1.90455	0.0648743	0.999906	-4.23085	ENSG00000188878	FBF1	-0.347747	2.82388	-4.57518	5.48502e-05	0.00171636	1.85256	ENSG00000236882	LINC01554	-1.06677	0.195132	-4.58722	5.28966e-05	0.00165132	1.64463	ENSG00000204580	DDR1	0.393069	5.1699	2.043	0.0484454	0.999594	-3.97686
ENSG00000239407		0.657276	-0.481162	3.06776	0.00408661	0.127386	-2.04122	ENSG00000245750	DRAIC	-0.858781	-0.20662	-3.59413	0.000969061	0.0302559	-0.92998	ENSG00000167131	CCDC103	0.564623	-0.844528	1.90365	0.0649956	0.999906	-4.48189	ENSG00000078618	NRDC	-0.246512	7.2865	-4.57484	5.49073e-05	0.00171636	1.7664	ENSG00000196878	LAMB3	-0.852146	6.70001	-4.58665	5.29883e-05	0.00165132	1.75586	ENSG00000135537	AFG1L	-0.338799	2.85398	-2.04148	0.0486042	0.999594	-4.17958
ENSG00000023572	GLRX2	-0.215303	4.86278	-3.06732	0.00409134	0.127386	-2.1635	ENSG00000091656	ZFHX4	0.487501	5.0702	3.59398	0.000969469	0.0302559	-0.842515	ENSG00000276644	DACH1	-0.527549	3.50496	-1.90361	0.0649999	0.999906	-4.22242	ENSG00000128699	ORMDL1	-0.27678	5.92309	-4.57418	5.50157e-05	0.00171697	1.7352	ENSG00000078618	NRDC	-0.263539	7.2865	-4.58604	5.3086e-05	0.00165132	1.77082	ENSG00000163406	SLC15A2	0.304239	2.11179	2.04121	0.0486322	0.999594	-4.26599
ENSG00000145734	BDP1	0.293931	5.16622	3.06658	0.00409935	0.127386	-2.1721	ENSG00000166225	FRS2	0.272641	5.1181	3.5928	0.000972694	0.0303075	-0.855766	ENSG00000242861		0.237612	2.94863	1.90238	0.0651657	0.999906	-4.25618	ENSG00000135070	ISCA1	-0.257788	5.9835	-4.57162	5.54422e-05	0.00172749	1.72627	ENSG00000185650	ZFP36L1	0.410467	8.43862	4.58563	5.31513e-05	0.00165132	1.81016	ENSG00000213760	ATP6V1G2	-0.597882	-0.364696	-2.03998	0.0487606	0.999594	-4.43912
ENSG00000106571	GLI3	0.390811	4.96458	3.06636	0.00410172	0.127386	-2.15978	ENSG00000127951	FGL2	0.469491	6.90216	3.5921	0.00097462	0.0303185	-0.85112	ENSG00000133106	EPSTI1	0.627067	4.05542	1.90196	0.0652231	0.999906	-4.16827	ENSG00000132423	COQ3	-0.438527	3.00729	-4.56967	5.5769e-05	0.00173487	1.83755	ENSG00000172057	ORMDL3	-0.553816	7.91774	-4.58528	5.3208e-05	0.00165132	1.78811	ENSG00000233593	LINC02609	0.269231	2.04509	2.03963	0.0487975	0.999594	-4.27078
ENSG00000181656	GPR88	0.880091	-0.555894	3.06599	0.00410568	0.127386	-2.01508	ENSG00000079335	CDC14A	0.454379	2.75704	3.59106	0.000977465	0.0303581	-0.719032	ENSG00000171621	SPSB1	0.301214	6.29015	1.90016	0.0654653	0.999906	-4.096	ENSG00000183801	OLFML1	0.493702	5.48197	4.5689	5.58985e-05	0.00173609	1.72729	ENSG00000213225	NOC2LP1	-0.975207	0.175482	-4.58513	5.32308e-05	0.00165132	1.75683	ENSG00000267100	ILF3-DT	0.226666	4.4899	2.0392	0.048842	0.999594	-4.01974
ENSG00000171236	LRG1	0.747723	0.206218	3.06527	0.00411358	0.127386	-1.96881	ENSG00000259366		0.748199	2.31972	3.58954	0.000981658	0.0303977	-0.723315	ENSG00000269720	CCDC194	0.796148	2.37396	1.89988	0.0655027	0.999906	-4.301	ENSG00000167325	RRM1	-0.282477	5.95261	-4.56825	5.60083e-05	0.00173671	1.71616	ENSG00000198721	ECI2	-0.34381	5.73778	-4.58499	5.32545e-05	0.00165132	1.73136	ENSG00000272506		0.597488	-1.05807	2.03888	0.0488759	0.999594	-4.4656
ENSG00000060749	QSER1	0.286045	5.13722	3.06516	0.00411477	0.127386	-2.17456	ENSG00000186951	PPARA	0.262529	5.40425	3.58895	0.000983302	0.0303977	-0.873962	ENSG00000255495		0.354928	-0.257575	1.8998	0.065514	0.999906	-4.45756	ENSG00000146063	TRIM41	-0.269335	5.62665	-4.56618	5.63581e-05	0.00174475	1.71191	ENSG00000232079	LINC01697	-0.692469	3.60071	-4.58364	5.34708e-05	0.00165536	1.84486	ENSG00000102048	ASB9	0.281438	2.00048	2.03849	0.0489171	0.999594	-4.27393
ENSG00000165660	ABRAXAS2	-0.14464	4.62499	-3.06298	0.00413854	0.127917	-2.15262	ENSG00000024048	UBR2	0.222319	6.22109	3.58889	0.000983469	0.0303977	-0.878989	ENSG00000163762	TM4SF18	-0.411527	5.06576	-1.89971	0.0655261	0.999906	-4.11017	ENSG00000119487	MAPKAP1	-0.292976	6.60774	-4.56563	5.64519e-05	0.00174485	1.71992	ENSG00000136045	PWP1	-0.260126	5.82453	-4.58172	5.37804e-05	0.00165978	1.72086	ENSG00000117528	ABCD3	-0.143719	5.62476	-2.03838	0.0489285	0.999594	-3.96471
ENSG00000048544	MRPS10	-0.172482	5.45902	-3.0623	0.00414593	0.12794	-2.20445	ENSG00000110047	EHD1	-0.295914	6.61357	-3.58806	0.000985771	0.0304076	-0.871133	ENSG00000126106	TMEM53	0.305834	3.13905	1.89934	0.0655766	0.999906	-4.24002	ENSG00000184208	C22orf46P	-0.29504	5.39084	-4.56163	5.71346e-05	0.00175981	1.70379	ENSG00000102878	HSF4	-0.484366	4.61473	-4.58124	5.38592e-05	0.00165978	1.77733	ENSG00000135074	ADAM19	-0.425179	3.11681	-2.03649	0.0491278	0.999594	-4.16567
ENSG00000050030	NEXMIF	0.57307	-0.165477	3.06134	0.00415649	0.128061	-2.02877	ENSG00000170439	TMT1B	-0.687085	-0.0476853	-3.58711	0.000988409	0.0304076	-0.905905	ENSG00000112782	CLIC5	-0.493938	5.46439	-1.89839	0.0657057	0.999906	-4.1006	ENSG00000099785	MARCHF2	-0.409863	6.56821	-4.56121	5.72066e-05	0.00175981	1.70463	ENSG00000068323	TFE3	-0.40466	7.48896	-4.58116	5.38717e-05	0.00165978	1.76499	ENSG00000165572	KBTBD6	-0.28248	3.5142	-2.03574	0.0492068	0.999594	-4.11925
ENSG00000065833	ME1	-0.633959	7.20551	-3.05912	0.00418091	0.128282	-2.17553	ENSG00000169902	TPST1	0.436818	4.59786	3.58706	0.000988556	0.0304076	-0.833664	ENSG00000203778	FAM229B	0.269165	3.11107	1.89832	0.0657153	0.999906	-4.24724	ENSG00000196628	TCF4	0.46125	7.82148	4.56103	5.72386e-05	0.00175981	1.74717	ENSG00000105854	PON2	-0.355183	6.40917	-4.58056	5.39688e-05	0.00166012	1.72546	ENSG00000267498	UQCRFS1-DT	0.607267	-0.721411	2.03571	0.04921	0.999594	-4.45245
ENSG00000246596	SIMC1P1	0.769191	-0.464223	3.05866	0.00418598	0.128282	-2.07121	ENSG00000176102	CSTF3	-0.21321	4.37909	-3.5865	0.000990095	0.0304076	-0.83104	ENSG00000047579	DTNBP1	0.225103	3.97361	1.8975	0.0658266	0.999906	-4.17178	ENSG00000203668	CHML	0.492701	3.42579	4.56029	5.7366e-05	0.00175981	1.80191	ENSG00000169692	AGPAT2	-0.753749	9.19626	-4.57904	5.42166e-05	0.00166411	1.81677	ENSG00000237877	LINC01473	0.395241	-0.0643999	2.03524	0.0492598	0.999594	-4.42021
ENSG00000130529	TRPM4	-0.258548	5.40209	-3.05822	0.00419087	0.128282	-2.21005	ENSG00000223561	LINC03007	-0.849806	0.805593	-3.58451	0.000995669	0.0304733	-0.800685	ENSG00000183379	SYNDIG1L	0.792771	-1.19012	1.89729	0.065854	0.999906	-4.49419	ENSG00000132475	H3-3B	0.3756	8.24776	4.56014	5.73922e-05	0.00175981	1.75655	ENSG00000203705	TATDN3	-0.311469	4.49345	-4.57871	5.42711e-05	0.00166411	1.76241	ENSG00000270659		0.416529	0.529959	2.03493	0.0492925	0.999594	-4.38271
ENSG00000198860	TSEN15	-0.218345	4.88402	-3.05645	0.0042105	0.128282	-2.19076	ENSG00000196628	TCF4	0.381585	7.82148	3.58441	0.000995952	0.0304733	-0.840723	ENSG00000141456	PELP1	0.163898	5.47459	1.89708	0.0658826	0.999906	-4.09703	ENSG00000169139	UBE2V2	-0.224926	5.69876	-4.55737	5.78731e-05	0.00177174	1.68548	ENSG00000050426	LETMD1	-0.308925	6.52909	-4.57679	5.45851e-05	0.00167108	1.71707	ENSG00000241014	GPR199P	0.420278	0.0737254	2.03483	0.0493033	0.999594	-4.41377
ENSG00000290870		0.709673	0.706134	3.05611	0.00421428	0.128282	-1.97047	ENSG00000102753	KPNA3	-0.190648	6.01162	-3.58404	0.000996975	0.0304733	-0.895205	ENSG00000162999	DUSP19	-0.21722	2.36065	-1.89649	0.0659632	0.999906	-4.3074	ENSG00000157106	SMG1	0.397069	7.04403	4.55597	5.81172e-05	0.00177412	1.70504	ENSG00000087253	LPCAT2	0.561049	4.97466	4.57557	5.47872e-05	0.00167406	1.73363	ENSG00000111834	RSPH4A	0.489276	-0.660166	2.03419	0.0493707	0.999594	-4.4467
ENSG00000103381	CPPED1	-0.232799	5.54135	-3.05585	0.00421709	0.128282	-2.2207	ENSG00000168259	DNAJC7	-0.184382	6.15417	-3.57953	0.00100973	0.0307905	-0.905208	ENSG00000167996	FTH1	0.392173	9.89765	1.89649	0.0659635	0.999906	-4.21755	ENSG00000156709	AIFM1	-0.373333	5.69063	-4.55492	5.83003e-05	0.00177412	1.68022	ENSG00000145725	PPIP5K2	0.342394	5.40531	4.57515	5.4856e-05	0.00167406	1.71057	ENSG00000146376	ARHGAP18	-0.243578	5.44593	-2.03402	0.0493886	0.999594	-3.97374
ENSG00000251131		0.606561	-0.962466	3.05575	0.00421821	0.128282	-2.13336	ENSG00000243147	MRPL33	-0.295642	4.91615	-3.57918	0.00101071	0.0307905	-0.886059	ENSG00000116691	MIIP	0.249777	4.03536	1.89534	0.0661195	0.999906	-4.1669	ENSG00000119203	CPSF3	-0.340917	5.06882	-4.55488	5.83084e-05	0.00177412	1.69796	ENSG00000187676	B3GLCT	0.540557	3.85661	4.57029	5.56641e-05	0.00169364	1.78979	ENSG00000163064	EN1	-0.330829	3.2823	-2.03353	0.0494404	0.999594	-4.1373
ENSG00000119965	C10orf88	-0.151025	3.20747	-3.0557	0.00421879	0.128282	-2.03178	ENSG00000198265	HELZ	0.307342	6.37054	3.57842	0.00101287	0.0307905	-0.902177	ENSG00000009307	CSDE1	0.221558	10.2676	1.89468	0.0662099	0.999906	-4.23209	ENSG00000100784	RPS6KA5	0.651407	3.30478	4.55473	5.83335e-05	0.00177412	1.78947	ENSG00000287024		-0.771734	-0.0646579	-4.56963	5.57757e-05	0.00169364	1.55622	ENSG00000106003	LFNG	-0.368548	5.61769	-2.03339	0.0494549	0.999594	-3.97066
ENSG00000265778	ZNF516-AS1	-0.609842	-1.27349	-3.05528	0.00422352	0.128282	-2.17057	ENSG00000105866	SP4	0.473324	2.79191	3.57812	0.00101374	0.0307905	-0.751077	ENSG00000171490	RSL1D1	0.209933	6.9477	1.894	0.0663024	0.999906	-4.11514	ENSG00000171033	PKIA	0.777845	2.14447	4.55429	5.84107e-05	0.00177412	1.77005	ENSG00000100325	ASCC2	-0.262918	6.41492	-4.56936	5.58208e-05	0.00169364	1.69376	ENSG00000249465	RBMXP4	0.455276	-0.896128	2.03198	0.0496046	0.999594	-4.4573
ENSG00000221990	EXOC3-AS1	-0.314204	2.11011	-3.05186	0.00426169	0.129025	-1.977	ENSG00000162104	ADCY9	0.365946	4.85958	3.5771	0.00101665	0.0308303	-0.875897	ENSG00000254614	CAPN1-AS1	-0.397971	0.892484	-1.89353	0.0663673	0.999906	-4.41475	ENSG00000279518		-0.836132	0.253854	-4.5519	5.88332e-05	0.00178414	1.50927	ENSG00000261220	ST3GAL1-DT	-0.621767	0.775654	-4.56883	5.59101e-05	0.00169364	1.722	ENSG00000176749	CDK5R1	-0.39507	1.0681	-2.03161	0.0496444	0.999594	-4.35188
ENSG00000146833	TRIM4	0.176431	5.39556	3.05134	0.00426753	0.129025	-2.22482	ENSG00000109061	MYH1	-0.790935	3.22833	-3.57558	0.00102098	0.0308695	-0.786017	ENSG00000166960	CCDC178	-0.35691	2.63374	-1.89257	0.0664989	0.999906	-4.29595	ENSG00000123243	ITIH5	-0.604177	10.3304	-4.54966	5.92301e-05	0.00179336	1.77651	ENSG00000286977		-0.666586	1.82796	-4.56867	5.59365e-05	0.00169364	1.8135	ENSG00000176194	CIDEA	0.805018	6.41317	2.03123	0.0496842	0.999594	-3.98602
ENSG00000164190	NIPBL	0.215699	6.27264	3.05103	0.00427103	0.129025	-2.23111	ENSG00000157021	CIBAR1P1	-0.653546	0.106278	-3.57553	0.00102114	0.0308695	-0.929483	ENSG00000132718	SYT11	-0.276957	4.58075	-1.89182	0.0666019	0.999906	-4.13776	ENSG00000103591	AAGAB	-0.311981	4.945	-4.549	5.93485e-05	0.00179413	1.68482	ENSG00000047849	MAP4	-0.412977	9.46404	-4.56655	5.62959e-05	0.00170177	1.79079	ENSG00000215126	ZNG1F	0.351898	1.33911	2.03086	0.049724	0.999594	-4.3288
ENSG00000103196	CRISPLD2	0.526842	5.5125	3.05029	0.00427941	0.129025	-2.22973	ENSG00000188991	SLC15A5	-0.788013	-0.0146607	-3.57321	0.00102781	0.0310224	-0.950928	ENSG00000084093	REST	-0.165137	5.38406	-1.89139	0.0666608	0.999906	-4.1049	ENSG00000146414	SHPRH	0.585298	3.91157	4.54784	5.95559e-05	0.00179531	1.74506	ENSG00000121552	CSTA	-0.672691	4.68214	-4.56604	5.63814e-05	0.00170177	1.71673	ENSG00000198331	HYLS1	-0.310036	2.01688	-2.03057	0.049755	0.999594	-4.27007
ENSG00000137675	MMP27	0.820114	1.37954	3.05011	0.00428142	0.129025	-1.96934	ENSG00000197879	MYO1C	-0.378244	9.8862	-3.57133	0.00103326	0.0310246	-0.798524	ENSG00000139832	RAB20	0.617758	3.81949	1.8911	0.0667002	0.999906	-4.1839	ENSG00000280334		-0.722419	0.372294	-4.54774	5.95739e-05	0.00179531	1.51578	ENSG00000180817	PPA1	-0.641661	7.5091	-4.56422	5.66909e-05	0.00170843	1.71747	ENSG00000227345	PARG	-0.129116	4.34965	-2.02948	0.049871	0.999594	-4.03686
ENSG00000089063	TMEM230	-0.202962	7.451	-3.04848	0.00429987	0.129378	-2.1872	ENSG00000012174	MBTPS2	0.203774	4.39949	3.57084	0.00103468	0.0310246	-0.87065	ENSG00000182057	OGFRP1	0.325824	0.382986	1.88922	0.066959	0.999906	-4.43703	ENSG00000263155	MYZAP	-0.716102	5.94314	-4.54657	5.97846e-05	0.00179629	1.65995	ENSG00000181061	HIGD1A	-0.476216	6.01624	-4.56273	5.6947e-05	0.00171347	1.66975	ENSG00000141469	SLC14A1	-0.580019	1.44803	-2.0294	0.0498795	0.999594	-4.30859
ENSG00000243749	TMEM35B	0.450311	0.422993	3.04765	0.00430927	0.129459	-2.00869	ENSG00000149311	ATM	0.401051	6.0836	3.57084	0.00103469	0.0310246	-0.927139	ENSG00000245685	FRG1-DT	0.810016	2.24986	1.88898	0.0669928	0.999906	-4.2937	ENSG00000006007	GDE1	-0.389178	6.31842	-4.54652	5.97925e-05	0.00179629	1.65894	ENSG00000154889	MPPE1	-0.256521	4.45506	-4.56105	5.72351e-05	0.00171946	1.71988	ENSG00000286019	NOTCH2NLB	0.385929	1.46494	2.02917	0.0499041	0.999594	-4.32299
ENSG00000101405	OXT	0.702446	0.573172	3.04688	0.00431807	0.129522	-1.9884	ENSG00000205765	RIMOC1	0.212362	5.32119	3.57067	0.00103518	0.0310246	-0.921635	ENSG00000182255	KCNA4	-0.794925	-0.289027	-1.88848	0.0670609	0.999906	-4.46383	ENSG00000180573	H2AC6	-0.586223	4.39123	-4.54349	6.03411e-05	0.00180995	1.70165	ENSG00000184208	C22orf46P	-0.312026	5.39084	-4.55866	5.76477e-05	0.001728	1.66039	ENSG00000182648	RNF32-DT	0.268651	2.84017	2.02861	0.0499647	0.999594	-4.19347
ENSG00000265452	MIR3682	-0.681834	-1.47993	-3.04457	0.00434444	0.12992	-2.19319	ENSG00000078403	MLLT10	0.309751	5.51733	3.57041	0.00103592	0.0310246	-0.924743	ENSG00000240137	ERICH6-AS1	-0.3611	0.201628	-1.88793	0.0671375	0.999906	-4.44482	ENSG00000100505	TRIM9	0.966973	0.237266	4.54175	6.06565e-05	0.00181659	1.47065	ENSG00000116353	MECR	-0.769683	5.32474	-4.55837	5.76985e-05	0.001728	1.66485	ENSG00000289370		0.41321	0.379506	2.02814	0.0500148	0.999594	-4.39701
ENSG00000151835	SACS	0.367331	4.46506	3.04406	0.00435026	0.12992	-2.16929	ENSG00000173432	SAA1	-1.33231	9.25694	-3.56837	0.00104188	0.0311547	-0.811714	ENSG00000137834	SMAD6	0.326175	4.84406	1.88786	0.0671464	0.999906	-4.12169	ENSG00000225697	SLC26A6	-0.342507	4.1832	-4.54053	6.088e-05	0.00182045	1.70718	ENSG00000166819	PLIN1	-0.614024	12.0988	-4.55694	5.79482e-05	0.00173279	1.80258	ENSG00000040633	PHF23	-0.342454	4.56164	-2.02748	0.0500854	0.999594	-4.01975
ENSG00000276334		0.538476	-0.100225	3.04394	0.00435156	0.12992	-2.07166	ENSG00000164751	PEX2	-0.159431	5.45363	-3.56371	0.00105561	0.0315165	-0.945977	ENSG00000272690	LINC02018	0.371723	0.628267	1.88705	0.0672595	0.999906	-4.42869	ENSG00000174574	AKIRIN1	-0.22207	5.79444	-4.5381	6.13261e-05	0.00183095	1.62962	ENSG00000127948	POR	-0.391782	6.66017	-4.55562	5.81776e-05	0.00173695	1.66276	ENSG00000254726	MEX3A	-0.53464	0.153912	-2.0252	0.0503304	0.999594	-4.41104
ENSG00000123106	CCDC91	-0.177409	4.85313	-3.0415	0.00437967	0.130377	-2.22377	ENSG00000280347		0.548488	1.83816	3.56273	0.00105852	0.0315544	-0.795997	ENSG00000177483	RBM44	-0.444807	1.01065	-1.88622	0.0673744	0.999906	-4.40766	ENSG00000183722	LHFPL6	0.447391	7.58021	4.5364	6.16413e-05	0.00183745	1.66801	ENSG00000099957	P2RX6	-1.29574	3.74835	-4.55448	5.83788e-05	0.00173979	1.74519	ENSG00000023909	GCLM	-0.253627	5.05333	-2.02461	0.0503939	0.999594	-3.99428
ENSG00000066933	MYO9A	0.325305	5.50734	3.04116	0.00438362	0.130377	-2.24773	ENSG00000104671	DCTN6	-0.256015	5.07388	-3.5613	0.0010628	0.0315985	-0.940898	ENSG00000143443	C1orf56	0.202517	2.74807	1.88613	0.067387	0.999906	-4.27666	ENSG00000265354	TIMM23	-0.469405	5.31193	-4.53581	6.17511e-05	0.00183745	1.6341	ENSG00000101577	LPIN2	0.354428	5.25344	4.55385	5.84893e-05	0.00173979	1.6553	ENSG00000163815	CLEC3B	0.452724	7.45147	2.0244	0.0504168	0.999594	-4.01345
ENSG00000175166	PSMD2	-0.240891	7.54328	-3.04002	0.00439672	0.130377	-2.20467	ENSG00000087842	PIR	-0.384081	4.85501	-3.56114	0.00106328	0.0315985	-0.923938	ENSG00000138346	DNA2	-0.352751	2.24661	-1.88547	0.067478	0.999906	-4.31765	ENSG00000174529	TMEM81	-0.557674	1.08013	-4.53538	6.18295e-05	0.00183745	1.62813	ENSG00000157916	RER1	-0.227601	6.66618	-4.55354	5.85432e-05	0.00173979	1.65621	ENSG00000189195	BTBD8	0.344388	3.61109	2.02438	0.0504187	0.999594	-4.11857
ENSG00000097096	SYDE2	0.422284	2.35411	3.03881	0.00441075	0.130377	-2.01077	ENSG00000176542	USF3	0.368629	5.42127	3.55899	0.0010697	0.0316933	-0.951668	ENSG00000230747		-0.569788	-0.937563	-1.88356	0.0677436	0.999906	-4.4939	ENSG00000198168	SVIP	0.328686	3.34336	4.53287	6.22994e-05	0.00184666	1.73139	ENSG00000141198	TOM1L1	-0.379314	3.37137	-4.55296	5.86459e-05	0.00174016	1.76848	ENSG00000266964	FXYD1	0.450391	1.75234	2.02333	0.050532	0.999594	-4.30546
ENSG00000146535	GNA12	-0.148757	7.01626	-3.03875	0.00441141	0.130377	-2.23188	ENSG00000065717	TLE2	-0.547997	5.99134	-3.55897	0.00106975	0.0316933	-0.957223	ENSG00000183199	HSP90AB3P	0.46569	-0.501798	1.88237	0.0679093	0.999906	-4.47369	ENSG00000203993	ARRDC1-AS1	-0.361144	4.11484	-4.5327	6.2331e-05	0.00184666	1.68762	ENSG00000288989		-0.774756	-0.447112	-4.5523	5.8763e-05	0.00174095	1.45453	ENSG00000204228	HSD17B8	0.316009	3.48041	2.02332	0.0505335	0.999594	-4.13157
ENSG00000181061	HIGD1A	-0.310545	6.01624	-3.03863	0.00441286	0.130377	-2.26473	ENSG00000154079	SDHAF4	-0.382231	4.12708	-3.5572	0.00107509	0.0317609	-0.889925	ENSG00000148541	FAM13C	-0.616	3.95417	-1.8808	0.0681285	0.999906	-4.20372	ENSG00000135018	UBQLN1	-0.19775	7.15822	-4.53215	6.24344e-05	0.00184689	1.6402	ENSG00000273899	NOL12	-0.516491	2.89098	-4.55169	5.88704e-05	0.00174146	1.78548	ENSG00000215835		-0.55395	-1.21901	-2.02195	0.0506812	0.999594	-4.47491
ENSG00000138738	PRDM5	0.335617	3.36973	3.03843	0.00441514	0.130377	-2.08272	ENSG00000224939	LINC00184	-1.05122	-0.0200614	-3.55712	0.00107533	0.0317609	-0.932506	ENSG00000273091		0.582786	-0.716041	1.88018	0.0682149	0.999906	-4.48542	ENSG00000156304	SCAF4	0.255621	5.22202	4.53144	6.25669e-05	0.00184797	1.62355	ENSG00000162433	AK4	-0.416852	6.3768	-4.54879	5.93852e-05	0.00175387	1.63842	ENSG00000233968		-0.691992	-0.706356	-2.02139	0.0507426	0.999594	-4.45442
ENSG00000267603	LINC01028	1.51063	-1.15579	3.03794	0.00442094	0.130377	-2.167	ENSG00000080345	RIF1	0.23804	5.76845	3.55571	0.00107958	0.0318003	-0.96781	ENSG00000157693	TMEM268	0.259014	5.3894	1.87802	0.0685189	0.999906	-4.11257	ENSG00000170370	EMX2	0.612172	3.15533	4.53049	6.27468e-05	0.00185045	1.72652	ENSG00000048649	RSF1	0.342611	5.55648	4.54831	5.94718e-05	0.00175387	1.63181	ENSG00000115993	TRAK2	-0.177759	6.90624	-2.02024	0.0508673	0.999594	-3.99995
ENSG00000165389	SPTSSA	-0.221773	5.29266	-3.03678	0.00443438	0.130496	-2.25711	ENSG00000073584	SMARCE1	0.245539	3.87048	3.55527	0.00108093	0.0318003	-0.865138	ENSG00000239523	MYLK-AS1	-0.336166	0.843516	-1.87758	0.0685806	0.999906	-4.41433	ENSG00000183624	HMCES	-0.37925	5.90022	-4.52942	6.29475e-05	0.00185354	1.60499	ENSG00000011028	MRC2	0.779345	7.59647	4.5468	5.97432e-05	0.00175919	1.6719	ENSG00000289005		-0.500011	-0.658105	-2.01802	0.051109	0.999594	-4.45163
ENSG00000196924	FLNA	-0.281108	10.3601	-3.03643	0.0044385	0.130496	-2.08534	ENSG00000006652	IFRD1	-0.340083	4.61827	-3.55479	0.00108239	0.0318003	-0.929846	ENSG00000273487		0.458628	-0.434058	1.87755	0.0685852	0.999906	-4.46837	ENSG00000119943	PYROXD2	-0.421114	5.26692	-4.52586	6.36253e-05	0.00186994	1.60872	ENSG00000040341	STAU2	-0.235446	5.48904	-4.54568	5.9945e-05	0.00176103	1.62141	ENSG00000159714	ZDHHC1	0.205494	4.2745	2.01544	0.0513906	0.999594	-4.05601
ENSG00000284669		-0.899176	-0.969524	-3.03396	0.00446744	0.131147	-2.19267	ENSG00000272509		-0.754075	-1.06051	-3.55409	0.00108452	0.0318003	-1.21478	ENSG00000091136	LAMB1	-0.273538	8.10775	-1.87697	0.0686658	0.999906	-4.16148	ENSG00000142168	SOD1	-0.398808	7.69165	-4.52548	6.36983e-05	0.00186994	1.64033	ENSG00000171202	TMEM126A	-0.448293	4.03227	-4.54491	6.00828e-05	0.00176103	1.69975	ENSG00000178460	MCMDC2	0.494465	0.412492	2.01503	0.0514356	0.999594	-4.39555
ENSG00000107949	BCCIP	-0.181776	5.13404	-3.03202	0.00449021	0.131168	-2.26544	ENSG00000291065		0.611825	0.509758	3.55305	0.00108769	0.0318003	-0.947004	ENSG00000039537	C6	0.744811	4.86135	1.87694	0.0686708	0.999906	-4.14107	ENSG00000081026	MAGI3	0.36741	4.08041	4.5224	6.42908e-05	0.00188252	1.66147	ENSG00000167315	ACAA2	-0.491699	7.40961	-4.54473	6.01153e-05	0.00176103	1.65718	ENSG00000134470	IL15RA	0.276133	4.29641	2.01431	0.0515154	0.999594	-4.0575
ENSG00000198855	FICD	-0.318112	3.48792	-3.03182	0.00449265	0.131168	-2.12374	ENSG00000086065	CHMP5	-0.178304	6.11742	-3.553	0.00108782	0.0318003	-0.974545	ENSG00000197894	ADH5	0.16506	7.92776	1.87679	0.0686923	0.999906	-4.15902	ENSG00000163625	WDFY3	0.435174	6.11605	4.52218	6.43331e-05	0.00188252	1.58784	ENSG00000135424	ITGA7	-0.704677	9.72925	-4.54442	6.01712e-05	0.00176103	1.73352	ENSG00000158089	GALNT14	-0.75947	-0.505346	-2.01406	0.0515422	0.999594	-4.44469
ENSG00000110435	PDHX	-0.235989	5.22409	-3.03177	0.00449319	0.131168	-2.26719	ENSG00000198954	KIFBP	-0.18818	5.36289	-3.55284	0.00108833	0.0318003	-0.972134	ENSG00000146859	TMEM140	0.255106	6.12527	1.87624	0.068769	0.999906	-4.11306	ENSG00000163541	SUCLG1	-0.537859	7.09323	-4.52094	6.45731e-05	0.00188252	1.60638	ENSG00000163848	ZNF148	0.266374	5.71541	4.54179	6.06499e-05	0.00177236	1.60897	ENSG00000203865	ATP1A1-AS1	0.274131	2.91403	2.01341	0.0516135	0.999594	-4.19428
ENSG00000248916	NUP210P3	-0.501288	-0.890881	-3.03137	0.00449794	0.131168	-2.13244	ENSG00000118260	CREB1	0.264081	5.86604	3.55234	0.00108985	0.0318003	-0.977304	ENSG00000157895	C12orf43	0.160214	3.87322	1.87607	0.0687938	0.999906	-4.19142	ENSG00000109458	GAB1	0.498285	5.15324	4.52086	6.45884e-05	0.00188252	1.5979	ENSG00000278784		-0.485336	2.65003	-4.53956	6.10587e-05	0.00178047	1.7547	ENSG00000237493		-0.440587	-0.652982	-2.0126	0.0517028	0.999594	-4.45408
ENSG00000165966	PDZRN4	1.13327	1.98519	3.03081	0.0045045	0.131168	-2.02054	ENSG00000123545	NDUFAF4	-0.315025	3.75467	-3.55157	0.0010922	0.0318207	-0.879231	ENSG00000121851	POLR3GL	0.227918	5.31308	1.87596	0.0688091	0.999906	-4.11573	ENSG00000196535	MYO18A	0.322904	6.92047	4.52072	6.46148e-05	0.00188252	1.60198	ENSG00000133027	PEMT	-0.935117	5.91406	-4.53927	6.11121e-05	0.00178047	1.61424	ENSG00000142686	C1orf216	-0.201245	4.87266	-2.01188	0.0517824	0.999594	-4.01204
ENSG00000107672	NSMCE4A	-0.196792	5.97753	-3.03044	0.00450898	0.131168	-2.28508	ENSG00000159658	EFCAB14	0.205898	7.81093	3.54883	0.00110063	0.0319733	-0.928997	ENSG00000100979	PLTP	0.420377	7.09756	1.87588	0.0688206	0.999906	-4.13402	ENSG00000159267	HLCS	-0.252873	4.66219	-4.5194	6.4872e-05	0.00188483	1.61241	ENSG00000062650	WAPL	0.239556	5.83454	4.53867	6.12217e-05	0.00178097	1.59871	ENSG00000257950	P2RX5-TAX1BP3	-0.596756	-0.879997	-2.01096	0.051884	0.999594	-4.46604
ENSG00000166035	LIPC	0.908298	-0.423436	3.02953	0.00451977	0.131258	-2.13236	ENSG00000149212	SESN3	0.461012	6.28556	3.54879	0.00110075	0.0319733	-0.981649	ENSG00000260473		-0.594467	-0.622535	-1.87577	0.0688358	0.999906	-4.48186	ENSG00000197323	TRIM33	0.348879	5.46845	4.51931	6.48897e-05	0.00188483	1.583	ENSG00000139826	ABHD13	0.284485	4.1522	4.53639	6.1643e-05	0.00179053	1.67318	ENSG00000224023	EDRF1-DT	0.622378	-0.586262	2.01082	0.0518995	0.999594	-4.45264
ENSG00000140396	NCOA2	0.255344	5.63997	3.02898	0.00452624	0.131258	-2.28318	ENSG00000155849	ELMO1	0.280866	5.01389	3.54768	0.00110419	0.032017	-0.962723	ENSG00000225969	BICDL3P	-0.712016	-0.83877	-1.87563	0.0688553	0.999906	-4.47638	ENSG00000165417	GTF2A1	0.296244	5.57373	4.51764	6.52157e-05	0.00189145	1.57586	ENSG00000175198	PCCA	-0.371309	5.60895	-4.53406	6.2076e-05	0.0017997	1.58895	ENSG00000157429	ZNF19	0.261074	2.00245	2.00916	0.0520831	0.999594	-4.28817
ENSG00000106052	TAX1BP1	-0.139592	6.8299	-3.02846	0.00453248	0.131258	-2.2656	ENSG00000183323	CCDC125	-0.279056	4.40095	-3.54624	0.00110865	0.032017	-0.93859	ENSG00000259146	SIPA1L1-AS1	0.621789	-1.35544	1.875	0.0689441	0.999906	-4.49941	ENSG00000132763	MMACHC	-0.379807	3.17902	-4.51712	6.53186e-05	0.00189159	1.68834	ENSG00000236404	VLDLR-AS1	-1.1447	3.81374	-4.53344	6.21916e-05	0.0017997	1.69408	ENSG00000073146	MOV10L1	0.550506	-0.0513531	2.00877	0.0521274	0.999594	-4.42896
ENSG00000287151	LINC03124	0.460531	1.18145	3.02732	0.00454605	0.131454	-2.01732	ENSG00000178904	DPY19L3	0.271128	5.02265	3.54623	0.00110868	0.032017	-0.967974	ENSG00000188818	ZDHHC11	-0.469181	2.11505	-1.87395	0.0690931	0.999906	-4.31809	ENSG00000065325	GLP2R	-0.531513	3.3421	-4.51617	6.55049e-05	0.00189414	1.68282	ENSG00000164327	RICTOR	0.398985	5.21005	4.53315	6.22457e-05	0.0017997	1.59912	ENSG00000044574	HSPA5	-0.298431	8.25178	-2.0075	0.0522685	0.999594	-4.0643
ENSG00000180573	H2AC6	-0.402201	4.39123	-3.02609	0.00456076	0.131564	-2.22479	ENSG00000112378	PERP	-0.41168	5.97612	-3.54616	0.0011089	0.032017	-0.991105	ENSG00000176454	LPCAT4	-0.293207	5.22524	-1.8736	0.0691429	0.999906	-4.12523	ENSG00000270765	GAS2L2	-0.966346	1.36148	-4.5121	6.63119e-05	0.00191461	1.61516	ENSG00000235194	PPP1R3E	-0.333996	4.80806	-4.53221	6.24221e-05	0.0017997	1.61606	ENSG00000241288	LINC02614	0.336629	2.00377	2.0074	0.0522788	0.999594	-4.28355
ENSG00000142657	PGD	-0.385826	8.10443	-3.02578	0.00456447	0.131564	-2.20818	ENSG00000183570	PCBP3	-0.555429	3.53097	-3.54339	0.00111754	0.0322155	-0.881339	ENSG00000164742	ADCY1	-0.36128	3.28406	-1.87355	0.0691497	0.999906	-4.24939	ENSG00000185561	TLCD2	-0.689566	7.18958	-4.51062	6.66054e-05	0.00192021	1.58469	ENSG00000168958	MFF	-0.238146	5.91041	-4.53154	6.25477e-05	0.0017997	1.57646	ENSG00000135775	COG2	-0.174766	4.24089	-2.00736	0.0522835	0.999594	-4.06057
ENSG00000274248		-0.666665	-0.549559	-3.02488	0.00457534	0.131564	-2.12352	ENSG00000106263	EIF3B	-0.224961	7.17139	-3.54289	0.00111912	0.0322155	-0.967909	ENSG00000113319	RASGRF2	-0.386673	6.16428	-1.87318	0.0692025	0.999906	-4.1181	ENSG00000231365	WARS2-AS1	0.297826	4.08322	4.51007	6.67172e-05	0.00192056	1.63083	ENSG00000279204		-0.683224	4.7938	-4.53098	6.26535e-05	0.0017997	1.6156	ENSG00000214851	LINC00612	0.453789	0.0450154	2.00699	0.0523245	0.999594	-4.42037
ENSG00000149582	TMEM25	0.299251	3.09463	3.02473	0.00457714	0.131564	-2.097	ENSG00000113721	PDGFRB	0.355858	8.72548	3.54156	0.00112327	0.032249	-0.914977	ENSG00000110057	UNC93B1	0.453979	5.05629	1.87307	0.0692171	0.999906	-4.12674	ENSG00000163701	IL17RE	-0.487837	4.77556	-4.50562	6.76142e-05	0.00194066	1.57238	ENSG00000010818	HIVEP2	0.532729	5.83176	4.53069	6.2709e-05	0.0017997	1.57756	ENSG00000189233	NUGGC	0.638949	0.830184	2.00632	0.0523998	0.999594	-4.35554
ENSG00000198363	ASPH	-0.333395	10.5132	-3.02342	0.00459288	0.131632	-2.10708	ENSG00000065809	FAM107B	-0.388683	7.41482	-3.54134	0.00112396	0.032249	-0.961566	ENSG00000205364	MT1M	0.546188	2.50556	1.8724	0.0693123	0.999906	-4.30148	ENSG00000164035	EMCN	0.548814	6.35679	4.50476	6.7788e-05	0.00194066	1.54478	ENSG00000289047		0.405852	3.38593	4.53011	6.28173e-05	0.0017997	1.70563	ENSG00000165832	TRUB1	-0.179118	4.12408	-2.00554	0.0524869	0.999594	-4.07344
ENSG00000259081		-0.538926	-0.316276	-3.02275	0.00460096	0.131632	-2.11766	ENSG00000124786	SLC35B3	-0.208328	4.86083	-3.54049	0.00112667	0.032249	-0.979694	ENSG00000138767	CNOT6L	-0.206758	5.46962	-1.87195	0.0693771	0.999906	-4.12001	ENSG00000281195		1.45782	-0.5995	4.50469	6.78029e-05	0.00194066	1.14977	ENSG00000188994	ZNF292	0.444754	5.1482	4.52969	6.28967e-05	0.0017997	1.59371	ENSG00000260267		0.21201	2.63635	2.0037	0.0526922	0.999594	-4.22573
ENSG00000290124		1.32316	-0.89672	3.02245	0.00460451	0.131632	-2.17243	ENSG00000287616		-0.839183	0.987448	-3.54039	0.00112697	0.032249	-0.880112	ENSG00000213626	LBH	-0.566806	4.41839	-1.87104	0.0695059	0.999906	-4.16463	ENSG00000154518	ATP5MC3	-0.427697	7.34409	-4.50462	6.78179e-05	0.00194066	1.56711	ENSG00000114450	GNB4	0.572703	5.13713	4.52946	6.29397e-05	0.0017997	1.58927	ENSG00000175267	VWA3A	0.594283	0.00104527	2.00352	0.0527123	0.999594	-4.4285
ENSG00000175582	RAB6A	-0.133846	7.13391	-3.02226	0.00460681	0.131632	-2.26869	ENSG00000061455	PRDM6	0.823268	1.21837	3.53899	0.00113141	0.0322756	-0.895447	ENSG00000126458	RRAS	0.26209	6.87563	1.8709	0.0695258	0.999906	-4.13271	ENSG00000184602	SNN	-0.359641	7.04373	-4.5025	6.82506e-05	0.00195015	1.55451	ENSG00000197121	PGAP1	0.593639	3.90375	4.5289	6.30465e-05	0.0017997	1.67817	ENSG00000135018	UBQLN1	-0.127837	7.15822	-2.00334	0.0527328	0.999594	-4.02214
ENSG00000110925	CSRNP2	-0.202992	5.15616	-3.02035	0.00462997	0.132098	-2.29055	ENSG00000100883	SRP54	-0.161851	5.48352	-3.53821	0.00113387	0.0322756	-1.01173	ENSG00000112851	ERBIN	-0.17222	6.27687	-1.87071	0.0695535	0.999906	-4.1181	ENSG00000265808	SEC22B	-0.25164	6.67701	-4.50015	6.87336e-05	0.00195977	1.53521	ENSG00000052126	PLEKHA5	0.385562	5.07195	4.52842	6.31381e-05	0.0017997	1.58969	ENSG00000102547	CAB39L	0.440861	5.70595	2.0026	0.0528154	0.999594	-4.00042
ENSG00000176273	SLC35G1	-0.411698	3.77413	-3.01808	0.00465764	0.132691	-2.18009	ENSG00000113312	TTC1	-0.243028	5.79	-3.53755	0.00113598	0.0322756	-1.01741	ENSG00000173207	CKS1B	0.244896	4.37848	1.87062	0.0695655	0.999906	-4.15659	ENSG00000104331	BPNT2	-0.323612	8.18073	-4.49942	6.88839e-05	0.00195977	1.58446	ENSG00000135968	GCC2	0.308871	5.60717	4.52743	6.33259e-05	0.0017997	1.57159	ENSG00000288075		0.442119	0.952174	2.00228	0.0528512	0.999594	-4.36228
ENSG00000125779	PANK2	-0.169914	5.12325	-3.01659	0.00467595	0.132952	-2.30058	ENSG00000157764	BRAF	0.250698	5.09588	3.53751	0.00113609	0.0322756	-0.997829	ENSG00000010310	GIPR	0.704305	3.24699	1.87044	0.0695919	0.999906	-4.23664	ENSG00000185129	PURA	0.428059	5.48156	4.49923	6.89237e-05	0.00195977	1.53184	ENSG00000110871	COQ5	-0.329118	4.96648	-4.52732	6.33474e-05	0.0017997	1.58575	ENSG00000213672	NCKIPSD	0.195478	5.24342	1.99969	0.0531431	0.999594	-4.00978
ENSG00000188385	JAKMIP3	-0.48932	2.30041	-3.01572	0.00468665	0.132952	-2.06721	ENSG00000198208	RPS6KL1	-0.555172	3.61251	-3.53746	0.00113627	0.0322756	-0.900674	ENSG00000116690	PRG4	1.06624	5.42884	1.87043	0.0695937	0.999906	-4.12996	ENSG00000112624	BICRAL	0.398335	5.27382	4.49889	6.8994e-05	0.00195977	1.52961	ENSG00000167676	PLIN4	-0.818095	13.178	-4.52716	6.33774e-05	0.0017997	1.71846	ENSG00000204444	APOM	0.353673	1.18116	1.99942	0.0531742	0.999594	-4.35618
ENSG00000224418	STK24-AS1	-0.604579	-0.216607	-3.01565	0.00468747	0.132952	-2.11676	ENSG00000099785	MARCHF2	-0.342513	6.56821	-3.53665	0.00113883	0.0323009	-1.00072	ENSG00000168036	CTNNB1	-0.159372	8.12935	-1.86996	0.0696605	0.999906	-4.16805	ENSG00000019549	SNAI2	0.428027	4.92606	4.49648	6.94945e-05	0.00197109	1.5379	ENSG00000005483	KMT2E	0.532882	6.67648	4.52677	6.34517e-05	0.0017997	1.57834	ENSG00000258819	LINC02289	0.49385	2.17464	1.99895	0.053227	0.999594	-4.27391
ENSG00000138073	PREB	-0.293822	6.29851	-3.01257	0.00472553	0.133282	-2.31923	ENSG00000064989	CALCRL	0.449198	6.24595	3.5353	0.00114314	0.0323678	-1.01337	ENSG00000249684		-0.50533	-0.770527	-1.86949	0.0697267	0.999906	-4.48395	ENSG00000277737		-0.808104	4.86464	-4.49545	6.97103e-05	0.00197243	1.53983	ENSG00000104691	UBXN8	-0.327802	3.69799	-4.52233	6.43031e-05	0.00181823	1.65901	ENSG00000120915	EPHX2	0.260295	5.23794	1.99438	0.0537454	0.999594	-4.01424
ENSG00000114331	ACAP2	0.215133	6.18347	3.01237	0.00472796	0.133282	-2.3256	ENSG00000006757	PNPLA4	-0.319476	4.52337	-3.5346	0.00114541	0.0323678	-0.980586	ENSG00000102054	RBBP7	0.128148	6.57138	1.86936	0.0697455	0.999906	-4.12491	ENSG00000166128	RAB8B	0.366344	5.72581	4.49452	6.99053e-05	0.00197243	1.50778	ENSG00000164116	GUCY1A1	0.933263	4.75554	4.52186	6.43957e-05	0.00181823	1.59804	ENSG00000089163	SIRT4	-0.423919	0.54626	-1.99402	0.0537874	0.999594	-4.39694
ENSG00000197093	GAL3ST4	0.375626	2.94821	3.01236	0.00472809	0.133282	-2.10217	ENSG00000289082		0.633565	-0.519267	3.53434	0.00114622	0.0323678	-1.15144	ENSG00000113712	CSNK1A1	-0.139203	6.22771	-1.86869	0.0698419	0.999906	-4.11951	ENSG00000132549	VPS13B	0.410163	5.71507	4.49442	6.99268e-05	0.00197243	1.50954	ENSG00000166136	NDUFB8	-0.413512	4.3439	-4.52184	6.43982e-05	0.00181823	1.6119	ENSG00000108771	DHX58	0.42595	4.58362	1.99293	0.0539111	0.999594	-4.0471
ENSG00000224003	YES1P1	0.784865	-0.972534	3.01218	0.00473034	0.133282	-2.19951	ENSG00000236751	LINC01186	-0.869873	1.92416	-3.53276	0.00115131	0.0324552	-0.860993	ENSG00000237489	C10orf143	-0.201787	2.19894	-1.86817	0.0699159	0.999906	-4.32587	ENSG00000154917	RAB6B	-0.463695	4.7332	-4.49399	7.00161e-05	0.00197243	1.54025	ENSG00000166188	ZNF319	0.266172	3.56303	4.52097	6.45675e-05	0.00181823	1.67096	ENSG00000033100	CHPF2	-0.231882	5.42745	-1.9929	0.0539144	0.999594	-4.00865
ENSG00000123297	TSFM	-0.382042	0.315345	-3.01142	0.00473971	0.133282	-2.08255	ENSG00000174697	LEP	-0.750702	10.3723	-3.53198	0.00115382	0.0324552	-0.88241	ENSG00000286550		-1.1279	-0.688137	-1.8679	0.0699549	0.999906	-4.48833	ENSG00000130066	SAT1	-0.503617	8.13039	-4.49382	7.00533e-05	0.00197243	1.56568	ENSG00000117280	RAB29	-0.339348	5.469	-4.52092	6.45764e-05	0.00181823	1.54958	ENSG00000110076	NRXN2	-0.542963	2.03767	-1.99256	0.0539543	0.999594	-4.28131
ENSG00000052802	MSMO1	-0.414513	4.24664	-3.01135	0.00474059	0.133282	-2.23033	ENSG00000184220	CMSS1	-0.308332	4.46312	-3.53181	0.00115437	0.0324552	-0.982374	ENSG00000105483	CARD8	-0.19086	6.77896	-1.86776	0.0699739	0.999906	-4.12924	ENSG00000166035	LIPC	1.26507	-0.423436	4.49322	7.01782e-05	0.00197307	1.17787	ENSG00000135842	NIBAN1	0.740115	6.27153	4.51974	6.48057e-05	0.00182047	1.55186	ENSG00000144031	ANKRD53	0.509999	2.47306	1.9925	0.0539604	0.999594	-4.25111
ENSG00000228063	LYPLAL1-DT	-0.50874	0.525169	-3.00977	0.00476031	0.133534	-2.07457	ENSG00000071859	FAM50A	-0.316921	6.37107	-3.53088	0.00115738	0.0324925	-1.02582	ENSG00000106268	NUDT1	0.353814	3.13925	1.86771	0.0699816	0.999906	-4.25583	ENSG00000044115	CTNNA1	-0.217348	8.86272	-4.49202	7.04324e-05	0.00197734	1.5831	ENSG00000140553	UNC45A	-0.283252	6.26279	-4.51954	6.48447e-05	0.00182047	1.54736	ENSG00000160185	UBASH3A	-0.785326	-0.61079	-1.99216	0.0539997	0.999594	-4.45676
ENSG00000179029	TMEM107	-0.222646	3.49258	-3.00952	0.0047634	0.133534	-2.16809	ENSG00000086232	EIF2AK1	-0.210038	6.88205	-3.52993	0.00116046	0.0325316	-1.01151	ENSG00000117139	KDM5B	-0.175131	5.54491	-1.86715	0.0700615	0.999906	-4.12177	ENSG00000122741	DCAF10	0.185947	5.385	4.49119	7.06064e-05	0.00197934	1.50416	ENSG00000070010	UFD1	-0.324628	5.64709	-4.51816	6.51153e-05	0.0018254	1.53896	ENSG00000230844	ZNF674-AS1	0.285455	2.10047	1.99208	0.054009	0.999594	-4.28003
ENSG00000083844	ZNF264	0.216633	5.54337	3.0053	0.00481638	0.134781	-2.33895	ENSG00000165029	ABCA1	0.44209	7.37039	3.52881	0.00116411	0.0325866	-0.993826	ENSG00000070756	PABPC1	0.162744	9.61933	1.86671	0.0701245	0.999906	-4.22181	ENSG00000084764	MAPRE3	-0.38806	5.32617	-4.49023	7.0811e-05	0.00197965	1.50232	ENSG00000163541	SUCLG1	-0.573337	7.09323	-4.51588	6.55619e-05	0.00183526	1.56324	ENSG00000266405	CBX3P2	0.440186	0.688082	1.99163	0.0540601	0.999594	-4.38833
ENSG00000072858	SIDT1	0.378265	1.67381	3.00433	0.00482859	0.134781	-2.06679	ENSG00000089006	SNX5	-0.190889	7.12214	-3.52773	0.00116764	0.0325961	-1.00698	ENSG00000111666	CHPT1	0.176595	6.00317	1.86562	0.0702816	0.999906	-4.12081	ENSG00000140403	DNAJA4	-0.317577	5.14127	-4.48995	7.08714e-05	0.00197965	1.51072	ENSG00000214535	RPS15AP1	1.06766	-0.950365	4.51412	6.59102e-05	0.00184198	1.21837	ENSG00000183833	CFAP91	0.425414	0.502807	1.99107	0.0541239	0.999594	-4.40228
ENSG00000178764	ZHX2	0.253667	5.32097	3.00431	0.00482883	0.134781	-2.334	ENSG00000161057	PSMC2	-0.237788	6.44049	-3.52725	0.0011692	0.0325961	-1.03296	ENSG00000260941	LINC00622	-0.420962	0.851677	-1.86476	0.0704045	0.999906	-4.41943	ENSG00000291110	TRIM16L	-0.78485	2.40568	-4.48969	7.09255e-05	0.00197965	1.61392	ENSG00000147437	GNRH1	-0.506049	2.6689	-4.5134	6.60523e-05	0.00184198	1.68237	ENSG00000224812	TMEM72-AS1	0.414611	1.16064	1.99098	0.0541349	0.999594	-4.35656
ENSG00000270392	PFN1P2	0.768453	-0.0266873	3.00295	0.00484612	0.135058	-2.1363	ENSG00000147654	EBAG9	-0.209098	4.51705	-3.52715	0.00116952	0.0325961	-0.993394	ENSG00000089195	TRMT6	0.205794	3.53212	1.8647	0.070413	0.999906	-4.22593	ENSG00000128872	TMOD2	0.523735	4.98282	4.48705	7.14903e-05	0.00199082	1.50805	ENSG00000285090		1.05804	-1.2444	4.51322	6.60886e-05	0.00184198	1.16242	ENSG00000163596	ICA1L	0.334437	3.71879	1.99076	0.0541596	0.999594	-4.12308
ENSG00000225830	ERCC6	0.26398	4.06242	3.00193	0.00485899	0.135058	-2.23692	ENSG00000137563	GGH	-0.432976	3.16086	-3.52545	0.0011751	0.0326685	-0.89849	ENSG00000092531	SNAP23	-0.160901	4.83136	-1.86456	0.0704345	0.999906	-4.14342	ENSG00000135052	GOLM1	0.366662	5.64357	4.48685	7.15321e-05	0.00199082	1.48763	ENSG00000291152	SBDSP1	-0.531912	4.67777	-4.51143	6.64453e-05	0.0018465	1.56304	ENSG00000189014	SHLD2P3	0.449015	-1.2205	1.98791	0.0544884	0.999594	-4.4802
ENSG00000177707	NECTIN3	0.211441	3.79518	3.00173	0.00486151	0.135058	-2.2116	ENSG00000102271	KLHL4	1.18604	1.65969	3.52518	0.00117598	0.0326685	-0.900534	ENSG00000226167	AP4B1-AS1	-0.500938	0.159957	-1.86454	0.070437	0.999906	-4.45135	ENSG00000196468	FGF16	1.23915	0.577185	4.48473	7.199e-05	0.0019982	1.39057	ENSG00000142973	CYP4B1	-0.980174	5.05369	-4.51109	6.6512e-05	0.0018465	1.5729	ENSG00000197882	OR7E13P	0.681042	-1.22519	1.98765	0.0545177	0.999594	-4.4804
ENSG00000066827	ZFAT	-0.660978	4.30777	-3.00132	0.00486675	0.135058	-2.26558	ENSG00000127948	POR	-0.30412	6.66017	-3.52481	0.0011772	0.0326685	-1.0308	ENSG00000131037	EPS8L1	-0.742354	-0.427035	-1.86439	0.0704585	0.999906	-4.47657	ENSG00000091039	OSBPL8	0.367164	6.55774	4.48426	7.20899e-05	0.0019982	1.487	ENSG00000107902	LHPP	-0.53111	4.4654	-4.51061	6.66093e-05	0.0018465	1.56892	ENSG00000232725	PLXNB3-AS1	0.473068	0.359743	1.98687	0.0546085	0.999594	-4.40818
ENSG00000122188	LAX1	0.499824	0.937856	3.00048	0.00487753	0.135162	-2.07621	ENSG00000285090		0.833015	-1.2444	3.52103	0.00118973	0.0329212	-1.29982	ENSG00000257740		0.378118	-0.36166	1.86436	0.0704628	0.999906	-4.47287	ENSG00000155849	ELMO1	0.332131	5.01389	4.48418	7.2108e-05	0.0019982	1.49755	ENSG00000132376	INPP5K	-0.408367	6.55668	-4.51048	6.66337e-05	0.0018465	1.5275	ENSG00000137449	CPEB2	-0.239336	5.2055	-1.98664	0.0546349	0.999594	-4.02122
ENSG00000138172	CALHM2	0.347422	5.46853	2.99886	0.00489823	0.135541	-2.34919	ENSG00000157500	APPL1	0.24516	5.93853	3.52099	0.00118985	0.0329212	-1.05842	ENSG00000171443	ZNF524	0.254569	4.10949	1.86409	0.0705014	0.999906	-4.18225	ENSG00000173068	BNC2	0.389078	5.14221	4.48258	7.24542e-05	0.00200491	1.49173	ENSG00000149212	SESN3	0.586796	6.28556	4.50995	6.67408e-05	0.00184682	1.52188	ENSG00000291233		-0.711102	-0.414718	-1.98602	0.054706	0.999594	-4.44188
ENSG00000158113	LRRC43	-0.5713	-0.104932	-2.99818	0.00490691	0.135587	-2.11318	ENSG00000153006	SREK1IP1	0.213455	4.59302	3.52052	0.00119143	0.0329212	-1.0109	ENSG00000280149		-0.430954	-0.0884275	-1.86265	0.0707094	0.999906	-4.46156	ENSG00000113013	HSPA9	-0.322198	7.7042	-4.48042	7.29269e-05	0.0020151	1.51168	ENSG00000112137	PHACTR1	0.584264	2.90524	4.50903	6.69247e-05	0.00184774	1.66595	ENSG00000153560	UBP1	-0.142887	6.45251	-1.98556	0.0547592	0.999594	-4.01723
ENSG00000187193	MT1X	0.511622	5.46087	2.99577	0.00493796	0.13615	-2.36121	ENSG00000170624	SGCD	0.281486	5.07484	3.51868	0.00119756	0.0329217	-1.04636	ENSG00000104907	TRMT1	0.164325	4.91896	1.86223	0.0707706	0.999906	-4.13943	ENSG00000115598	IL1RL2	1.08973	-1.26989	4.47875	7.32922e-05	0.00201745	0.90873	ENSG00000196914	ARHGEF12	0.457648	7.40451	4.50883	6.69657e-05	0.00184774	1.55083	ENSG00000088766	CRLS1	0.312812	3.4	1.98546	0.0547714	0.999594	-4.16507
ENSG00000148700	ADD3	0.278802	7.44807	2.99527	0.00494436	0.13615	-2.32255	ENSG00000078114	NEBL	0.606744	2.98109	3.51853	0.00119804	0.0329217	-0.906069	ENSG00000175600	SUGCT	0.321287	1.42471	1.86101	0.0709468	0.999906	-4.38373	ENSG00000166482	MFAP4	0.58772	8.46332	4.47867	7.3311e-05	0.00201745	1.53286	ENSG00000156011	PSD3	0.784282	4.27046	4.50772	6.71897e-05	0.00185127	1.58437	ENSG00000021574	SPAST	-0.175616	4.42273	-1.98513	0.0548091	0.999594	-4.06532
ENSG00000101844	ATG4A	-0.223555	4.11096	-2.99294	0.00497462	0.13615	-2.27308	ENSG00000107643	MAPK8	0.170283	4.9052	3.51842	0.00119844	0.0329217	-1.03618	ENSG00000289033		0.962112	0.342084	1.86082	0.0709734	0.999906	-4.42123	ENSG00000080200	CRYBG3	0.598747	5.53962	4.4786	7.33258e-05	0.00201745	1.47484	ENSG00000241878	PISD	-0.582706	6.72255	-4.50606	6.75258e-05	0.00185759	1.52022	ENSG00000251442	LINC01094	-0.859672	0.475367	-1.98257	0.055107	0.999594	-4.39991
ENSG00000104756	KCTD9	-0.154073	5.547	-2.99141	0.00499453	0.13615	-2.37231	ENSG00000238099	LINC01625	-0.541089	1.77119	-3.51797	0.00119995	0.0329217	-0.89825	ENSG00000090581	GNPTG	0.193684	6.17107	1.85983	0.071117	0.999906	-4.12638	ENSG00000172236	TPSAB1	0.822631	5.0605	4.47713	7.36489e-05	0.00202292	1.49202	ENSG00000113657	DPYSL3	0.731362	7.70191	4.50544	6.76497e-05	0.00185759	1.55621	ENSG00000176268	CYCSP34	-0.707175	-1.15107	-1.98221	0.0551496	0.999594	-4.47255
ENSG00000197291	RAMP2-AS1	0.484064	4.79281	2.9907	0.0050038	0.13615	-2.33225	ENSG00000115325	DOK1	-0.358624	5.7277	-3.51796	0.00119998	0.0329217	-1.06638	ENSG00000164035	EMCN	-0.335392	6.35679	-1.85966	0.0711422	0.999906	-4.12818	ENSG00000117139	KDM5B	0.280812	5.54491	4.47586	7.39312e-05	0.00202292	1.45648	ENSG00000187601	MAGEH1	0.442152	4.51981	4.50472	6.77981e-05	0.00185759	1.55296	ENSG00000128573	FOXP2	0.296354	3.69755	1.98194	0.0551803	0.999594	-4.13287
ENSG00000101144	BMP7	1.29086	1.66913	2.99064	0.00500461	0.13615	-2.09408	ENSG00000154511	DIPK1A	-0.305801	5.73633	-3.51537	0.00120869	0.0330985	-1.07318	ENSG00000150459	SAP18	0.156259	6.98216	1.85948	0.071168	0.999906	-4.14265	ENSG00000243667	DNAAF10	-0.319511	3.18961	-4.47562	7.39828e-05	0.00202292	1.57438	ENSG00000149292	TTC12	-0.361827	3.49428	-4.50468	6.78043e-05	0.00185759	1.62773	ENSG00000123700	KCNJ2	-0.499457	2.07142	-1.98164	0.0552159	0.999594	-4.28624
ENSG00000134001	EIF2S1	-0.139768	6.13016	-2.99027	0.00500948	0.13615	-2.37889	ENSG00000138738	PRDM5	0.39773	3.36973	3.51502	0.00120985	0.0330985	-0.930465	ENSG00000288752		-0.408733	-0.0388225	-1.85931	0.0711931	0.999906	-4.45909	ENSG00000167578	RAB4B	-0.478401	1.88315	-4.4755	7.40109e-05	0.00202292	1.55639	ENSG00000101846	STS	-0.40792	6.86765	-4.50236	6.82792e-05	0.00186795	1.51829	ENSG00000271966	ARFGEF1-DT	0.655836	-0.934338	1.9806	0.0553376	0.999594	-4.46901
ENSG00000180447	GAS1	0.505711	6.12852	2.99006	0.00501215	0.13615	-2.37589	ENSG00000186153	WWOX	-0.22553	4.29206	-3.51333	0.00121558	0.033207	-1.01647	ENSG00000178917	ZNF852	-0.172981	3.43763	-1.85743	0.0714662	0.999906	-4.23978	ENSG00000143653	SCCPDH	-0.452067	5.83685	-4.47509	7.4102e-05	0.00202292	1.45226	ENSG00000085449	WDFY1	0.345872	5.51302	4.49882	6.90079e-05	0.00188404	1.48751	ENSG00000073861	TBX21	-0.542792	0.609161	-1.98018	0.0553867	0.999594	-4.39518
ENSG00000104626	ERI1	-0.200216	4.37168	-2.98928	0.00502247	0.13615	-2.30352	ENSG00000159479	MED8	-0.287167	5.23244	-3.51256	0.00121822	0.033207	-1.07267	ENSG00000141401	IMPA2	0.362618	4.3465	1.85721	0.0714992	0.999906	-4.16832	ENSG00000257336	PRELID2P1	-1.0881	-1.20329	-4.47485	7.41539e-05	0.00202292	0.948269	ENSG00000254718		-0.801356	0.101687	-4.49823	6.91318e-05	0.00188404	1.42339	ENSG00000103148	NPRL3	0.175749	5.39606	1.98016	0.0553891	0.999594	-4.02048
ENSG00000152952	PLOD2	-0.384028	7.92078	-2.98922	0.00502315	0.13615	-2.30072	ENSG00000157653	C9orf43	-0.691307	-0.510393	-3.51207	0.00121989	0.033207	-1.18024	ENSG00000080608	PUM3	0.181393	4.62495	1.85621	0.0716445	0.999906	-4.15752	ENSG00000185825	BCAP31	-0.550307	8.33016	-4.47352	7.44502e-05	0.00202437	1.51251	ENSG00000215375	MYL5	-0.443473	4.76812	-4.49809	6.91608e-05	0.00188404	1.51471	ENSG00000142973	CYP4B1	0.578903	5.05369	1.98	0.0554075	0.999594	-4.05216
ENSG00000164104	HMGB2	0.249934	5.66278	2.98853	0.00503226	0.13615	-2.38104	ENSG00000113141	IK	-0.198883	6.84034	-3.51183	0.00122071	0.033207	-1.061	ENSG00000267265	GP6-AS1	-0.31279	0.362206	-1.85583	0.0717005	0.999906	-4.44524	ENSG00000138443	ABI2	0.349246	5.21429	4.4735	7.44556e-05	0.00202437	1.45934	ENSG00000173320	STOX2	0.720157	3.31401	4.49678	6.94329e-05	0.00188769	1.62092	ENSG00000259426	KIF23-AS1	0.749378	-1.28954	1.97949	0.055467	0.999594	-4.47972
ENSG00000183784	DOCK8-AS1	-0.337038	0.460223	-2.98792	0.00504034	0.13615	-2.1127	ENSG00000188026	RILPL1	-0.21812	4.31938	-3.51099	0.00122355	0.0332088	-1.01602	ENSG00000106299	WASL	-0.150897	6.09159	-1.85578	0.0717073	0.999906	-4.1286	ENSG00000155115	GTF3C6	-0.473051	4.85856	-4.4732	7.45219e-05	0.00202437	1.47591	ENSG00000162676	GFI1	0.903585	-0.230523	4.49561	6.96762e-05	0.00188769	1.3114	ENSG00000116133	DHCR24	-0.582705	7.45381	-1.979	0.0555245	0.999594	-4.05696
ENSG00000239264	TXNDC5	0.325855	2.32273	2.9878	0.0050419	0.13615	-2.12008	ENSG00000148082	SHC3	0.851523	3.53876	3.51067	0.00122465	0.0332088	-0.942924	ENSG00000005961	ITGA2B	-0.501639	1.96869	-1.85381	0.071996	0.999906	-4.35475	ENSG00000198513	ATL1	0.430854	3.18302	4.47251	7.46765e-05	0.00202572	1.56563	ENSG00000183784	DOCK8-AS1	-0.552848	0.460223	-4.49546	6.9709e-05	0.00188769	1.446	ENSG00000140451	PIF1	-0.629299	0.881326	-1.9775	0.0557002	0.999594	-4.37794
ENSG00000188761	BCL2L15	-0.4598	0.425767	-2.98731	0.00504827	0.13615	-2.1177	ENSG00000149196	HIKESHI	-0.233686	5.0154	-3.50963	0.00122821	0.0332088	-1.07123	ENSG00000182621	PLCB1	-0.357178	4.23612	-1.85381	0.0719968	0.999906	-4.19217	ENSG00000134874	DZIP1	0.524618	3.97878	4.47155	7.48927e-05	0.00202873	1.52867	ENSG00000021574	SPAST	0.290098	4.42273	4.49537	6.97263e-05	0.00188769	1.53606	ENSG00000198400	NTRK1	-0.664075	-0.718295	-1.97702	0.055757	0.999594	-4.45573
ENSG00000141431	ASXL3	0.535766	0.134906	2.98642	0.00506005	0.13615	-2.14952	ENSG00000174373	RALGAPA1	0.32397	4.77612	3.50951	0.00122863	0.0332088	-1.0477	ENSG00000166947	EPB42	0.476582	2.62824	1.85278	0.0721467	0.999906	-4.27993	ENSG00000081818	PCDHB4	0.55424	3.08995	4.46736	7.58376e-05	0.00205103	1.55217	ENSG00000099960	SLC7A4	-1.36576	0.737591	-4.4951	6.97838e-05	0.00188769	1.5205	ENSG00000129757	CDKN1C	0.285432	6.35498	1.97699	0.0557611	0.999594	-4.02232
ENSG00000132840	BHMT2	-0.396074	7.18921	-2.98579	0.00506844	0.13615	-2.34219	ENSG00000117906	RCN2	-0.219931	5.7615	-3.50866	0.00123155	0.0332088	-1.09184	ENSG00000165671	NSD1	-0.197532	6.55361	-1.85271	0.0721574	0.999906	-4.1369	ENSG00000166225	FRS2	0.321735	5.1181	4.46696	7.59288e-05	0.00205103	1.44685	ENSG00000168754	FAM178B	-0.755308	1.8039	-4.49212	7.04114e-05	0.001902	1.60146	ENSG00000270959	LPP-AS2	0.266272	2.55158	1.97642	0.0558275	0.999594	-4.24736
ENSG00000064703	DDX20	-0.147411	4.14401	-2.98557	0.00507137	0.13615	-2.28732	ENSG00000169247	SH3TC2	0.675642	2.71165	3.50827	0.00123288	0.0332088	-0.921581	ENSG00000243927	MRPS6	0.335679	5.45053	1.8526	0.0721744	0.999906	-4.13403	ENSG00000175471	MCTP1	0.584037	5.13068	4.46511	7.63511e-05	0.00205828	1.43466	ENSG00000107758	PPP3CB	-0.19089	6.97041	-4.49019	7.08189e-05	0.00190986	1.48411	ENSG00000174695	TMEM167A	-0.129007	6.88305	-1.97556	0.0559294	0.999594	-4.03663
ENSG00000121486	TRMT1L	-0.161057	4.73659	-2.98521	0.00507611	0.13615	-2.34773	ENSG00000261754		0.704296	0.440929	3.50773	0.00123476	0.0332088	-1.06608	ENSG00000033178	UBA6	-0.171312	5.41546	-1.85191	0.0722756	0.999906	-4.13497	ENSG00000272047	GTF2H5	-0.382806	5.28798	-4.46485	7.64103e-05	0.00205828	1.43238	ENSG00000147145	LPAR4	0.925203	0.487567	4.4895	7.09662e-05	0.00190986	1.46772	ENSG00000162595	DIRAS3	-0.528632	0.0147309	-1.97486	0.0560125	0.999594	-4.43095
ENSG00000286805		-0.577618	0.817107	-2.98505	0.00507817	0.13615	-2.10609	ENSG00000174740	PABPC5	0.374655	1.88119	3.50733	0.00123613	0.0332088	-0.926088	ENSG00000164181	ELOVL7	-0.577222	3.72671	-1.85151	0.0723344	0.999906	-4.22479	ENSG00000187240	DYNC2H1	0.333071	5.11614	4.46299	7.68385e-05	0.00206692	1.43815	ENSG00000171791	BCL2	-0.425122	6.52677	-4.48895	7.10836e-05	0.00190986	1.46631	ENSG00000285884		0.478888	-0.154022	1.97476	0.0560232	0.999594	-4.44107
ENSG00000136870	ZNF189	-0.192377	4.90638	-2.98472	0.00508261	0.13615	-2.36219	ENSG00000261220	ST3GAL1-DT	-0.474822	0.775654	-3.50729	0.00123627	0.0332088	-0.989638	ENSG00000196581	AJAP1	-0.701459	0.675796	-1.85064	0.0724624	0.999906	-4.43597	ENSG00000107537	PHYH	-0.342902	6.28818	-4.45902	7.7758e-05	0.00208656	1.40799	ENSG00000249465	RBMXP4	-0.716371	-0.896128	-4.48888	7.10987e-05	0.00190986	1.21768	ENSG00000151353	TMEM18	0.132153	5.1867	1.97439	0.0560671	0.999594	-4.03095
ENSG00000186301	MST1P2	-0.338996	1.61563	-2.9846	0.00508422	0.13615	-2.11166	ENSG00000105185	PDCD5	-0.245517	5.52665	-3.50657	0.00123874	0.0332289	-1.0941	ENSG00000111145	ELK3	-0.308276	6.58844	-1.84952	0.0726273	0.999906	-4.13869	ENSG00000111716	LDHB	-0.68834	5.23187	-4.45891	7.77849e-05	0.00208656	1.42434	ENSG00000163947	ARHGEF3	0.580839	4.90794	4.48762	7.13682e-05	0.0019137	1.48434	ENSG00000105852	PON3	0.380835	1.74825	1.97367	0.0561522	0.999594	-4.316
ENSG00000233276	GPX1	-0.53154	6.95169	-2.98325	0.00510206	0.13615	-2.36239	ENSG00000133083	DCLK1	0.553406	6.70613	3.50434	0.00124649	0.0333864	-1.08225	ENSG00000114270	COL7A1	-0.603762	2.14639	-1.84904	0.0726988	0.999906	-4.34235	ENSG00000163602	RYBP	0.318996	5.53135	4.45768	7.80716e-05	0.00209134	1.40525	ENSG00000183010	PYCR1	1.72199	1.78862	4.48713	7.14721e-05	0.0019137	1.59462	ENSG00000071246	VASH1	-0.243156	5.62417	-1.97347	0.0561768	0.999594	-4.02256
ENSG00000099889	ARVCF	-0.248383	3.98547	-2.98293	0.00510639	0.13615	-2.2794	ENSG00000188906	LRRK2	0.432059	4.86792	3.5028	0.00125185	0.0333864	-1.06739	ENSG00000131943	C19orf12	0.273304	7.18646	1.84857	0.072768	0.999906	-4.15918	ENSG00000138032	PPM1B	-0.381383	5.14331	-4.45437	7.88491e-05	0.00210587	1.40647	ENSG00000290007		-0.813855	5.81442	-4.48682	7.15391e-05	0.0019137	1.46032	ENSG00000127955	GNAI1	0.286216	7.39355	1.97168	0.0563893	0.999594	-4.05667
ENSG00000187678	SPRY4	-0.516944	5.20872	-2.98239	0.00511358	0.13615	-2.37904	ENSG00000154957	ZNF18	-0.202286	3.70156	-3.50276	0.00125199	0.0333864	-0.996022	ENSG00000204599	TRIM39	0.159986	3.81527	1.84772	0.0728937	0.999906	-4.21451	ENSG00000088280	ASAP3	0.351419	5.52409	4.45411	7.89105e-05	0.00210587	1.39688	ENSG00000170445	HARS1	-0.205459	6.02527	-4.48228	7.25201e-05	0.00193643	1.43637	ENSG00000229447		0.60657	-0.834241	1.97108	0.0564602	0.999594	-4.46746
ENSG00000164543	STK17A	-0.22796	4.54914	-2.98184	0.00512093	0.13615	-2.3438	ENSG00000141759	TXNL4A	-0.307679	5.55516	-3.50273	0.00125209	0.0333864	-1.10541	ENSG00000135776	ABCB10	-0.147168	4.76304	-1.84652	0.0730723	0.999906	-4.1581	ENSG00000233429	HOTAIRM1	-0.336879	3.22304	-4.45398	7.89414e-05	0.00210587	1.51159	ENSG00000115685	PPP1R7	-0.412374	5.70409	-4.48151	7.26888e-05	0.00193643	1.43373	ENSG00000188747	NOXA1	0.2883	3.36189	1.97007	0.0565803	0.999594	-4.1742
ENSG00000289361		0.453779	0.339459	2.98172	0.00512252	0.13615	-2.1436	ENSG00000132024	CC2D1A	-0.196022	5.64107	-3.50196	0.00125478	0.0333864	-1.10766	ENSG00000185950	IRS2	0.371499	7.05808	1.84599	0.0731513	0.999906	-4.15588	ENSG00000118965	WDR35	0.310417	4.23477	4.45079	7.96992e-05	0.00212315	1.44721	ENSG00000279088		-0.471638	4.41636	-4.4815	7.26901e-05	0.00193643	1.49471	ENSG00000170577	SIX2	-0.419883	1.78769	-1.96917	0.0566878	0.999594	-4.31366
ENSG00000100442	FKBP3	-0.23295	5.05091	-2.98142	0.00512654	0.13615	-2.37924	ENSG00000165929	TC2N	0.411162	3.70836	3.50143	0.00125666	0.0333864	-0.992282	ENSG00000166333	ILK	0.252617	3.10165	1.84491	0.0733112	0.999906	-4.27099	ENSG00000116133	DHCR24	-0.890546	7.45381	-4.4493	8.00551e-05	0.00212826	1.41676	ENSG00000113300	CNOT6	0.264935	4.84975	4.47988	7.30447e-05	0.00194319	1.4612	ENSG00000176532	PRR15	0.581361	0.438999	1.96859	0.056757	0.999594	-4.39872
ENSG00000159267	HLCS	-0.17319	4.66219	-2.98139	0.00512696	0.13615	-2.35592	ENSG00000286805		-0.707563	0.817107	-3.50141	0.00125673	0.0333864	-0.989422	ENSG00000211829	TRDC	-0.617349	2.82286	-1.84466	0.0733497	0.999906	-4.29	ENSG00000107758	PPP3CB	-0.17772	6.97041	-4.44907	8.01119e-05	0.00212826	1.39806	ENSG00000136720	HS6ST1	0.444493	4.48874	4.47892	7.3255e-05	0.0019461	1.48826	ENSG00000083896	YTHDC1	0.156545	6.4633	1.96816	0.0568087	0.999594	-4.03102
ENSG00000153714	LURAP1L	-0.286607	4.4044	-2.98091	0.00513332	0.13615	-2.324	ENSG00000150756	ATPSCKMT	-0.294046	4.30548	-3.49711	0.0012719	0.0337429	-1.05939	ENSG00000156206	CFAP161	-0.579111	-1.3908	-1.84453	0.0733677	0.999906	-4.50807	ENSG00000129250	KIF1C	-0.469443	8.96824	-4.44791	8.03906e-05	0.00212995	1.46389	ENSG00000183444	OR7E38P	-0.885161	-0.999405	-4.47744	7.35803e-05	0.00195104	1.11554	ENSG00000257337	TNS2-AS1	0.442276	5.82586	1.96787	0.0568438	0.999594	-4.02747
ENSG00000163848	ZNF148	0.17185	5.71541	2.98036	0.00514079	0.13615	-2.40114	ENSG00000100147	CCDC134	0.336948	3.19898	3.49596	0.00127599	0.0338049	-0.968843	ENSG00000204116	CHIC1	-0.244163	3.63418	-1.84438	0.0733908	0.999906	-4.23836	ENSG00000063761	ADCK1	-0.434397	3.68565	-4.44772	8.04344e-05	0.00212995	1.47709	ENSG00000125354	SEPTIN6	0.366637	4.56488	4.47602	7.38941e-05	0.00195104	1.46401	ENSG00000124574	ABCC10	-0.174276	4.59546	-1.96633	0.057028	0.999594	-4.06694
ENSG00000171033	PKIA	0.532952	2.14447	2.97996	0.00514613	0.13615	-2.12823	ENSG00000174579	MSL2	0.2146	4.94616	3.49346	0.00128489	0.0339941	-1.10157	ENSG00000272221	MICA-AS1	0.284529	2.20821	1.8443	0.0734025	0.999906	-4.33977	ENSG00000161281	COX7A1	-0.597592	5.89418	-4.44743	8.05066e-05	0.00212995	1.37414	ENSG00000162620	LRRIQ3	-0.495502	1.74776	-4.47595	7.391e-05	0.00195104	1.56263	ENSG00000080608	PUM3	0.186866	4.62495	1.9662	0.0570441	0.999594	-4.06195
ENSG00000273650		0.501243	1.26709	2.9791	0.00515771	0.136193	-2.11778	ENSG00000154274	C4orf19	-0.531537	3.6742	-3.49278	0.00128732	0.0340118	-1.03297	ENSG00000116260	QSOX1	0.215845	6.66526	1.844	0.0734474	0.999906	-4.14697	ENSG00000129084	PSMA1	-0.398505	4.70333	-4.44633	8.07714e-05	0.00213402	1.40947	ENSG00000112624	BICRAL	0.422435	5.27382	4.47554	7.40014e-05	0.00195104	1.43189	ENSG00000174238	PITPNA	-0.137205	6.31814	-1.96554	0.0571225	0.999594	-4.03109
ENSG00000134779	TPGS2	-0.255612	6.56292	-2.97843	0.00516667	0.136193	-2.39385	ENSG00000137996	RTCA	-0.207231	5.25389	-3.49203	0.00129003	0.0340367	-1.12632	ENSG00000173451	THAP2	-0.301298	2.17079	-1.84352	0.0735197	0.999906	-4.34502	ENSG00000169692	AGPAT2	-0.686152	9.19626	-4.44556	8.09575e-05	0.00213422	1.46021	ENSG00000117305	HMGCL	-0.327594	5.34665	-4.47543	7.40254e-05	0.00195104	1.42266	ENSG00000084112	SSH1	-0.22721	6.02649	-1.96511	0.0571741	0.999594	-4.02775
ENSG00000256973		0.811301	-0.427604	2.9781	0.00517117	0.136193	-2.21752	ENSG00000134247	PTGFRN	0.730518	5.67747	3.49127	0.00129276	0.0340535	-1.12209	ENSG00000116062	MSH6	-0.129376	5.21978	-1.843	0.0735964	0.999906	-4.1463	ENSG00000116353	MECR	-0.711507	5.32474	-4.44538	8.1e-05	0.00213422	1.37851	ENSG00000136143	SUCLA2	-0.393388	6.52448	-4.47508	7.4103e-05	0.00195104	1.42825	ENSG00000166289	PLEKHF1	0.314308	4.76998	1.96383	0.0573284	0.999594	-4.05855
ENSG00000143190	POU2F1	0.291904	4.6925	2.97774	0.005176	0.136193	-2.35133	ENSG00000146555	SDK1	0.501716	5.12448	3.49049	0.00129559	0.0340535	-1.10325	ENSG00000287665		-0.670996	-1.37108	-1.84276	0.0736324	0.999906	-4.50877	ENSG00000138814	PPP3CA	0.229494	6.05857	4.44436	8.12484e-05	0.00213784	1.36331	ENSG00000154727	GABPA	0.357614	5.91409	4.47422	7.42942e-05	0.00195104	1.41394	ENSG00000166473	PKD1L2	0.549227	6.54747	1.96371	0.0573436	0.999594	-4.0409
ENSG00000123636	BAZ2B	0.278348	5.55164	2.97557	0.00520541	0.13678	-2.40566	ENSG00000167996	FTH1	-0.514392	9.89765	-3.49007	0.00129709	0.0340535	-1.00138	ENSG00000126461	SCAF1	0.157829	6.0977	1.8425	0.0736714	0.999906	-4.13923	ENSG00000105429	MEGF8	-0.375204	7.00878	-4.44326	8.15164e-05	0.00214197	1.38482	ENSG00000102908	NFAT5	0.824272	6.19223	4.47414	7.43122e-05	0.00195104	1.42127	ENSG00000228158	TLE1P1	-0.560291	-1.386	-1.96357	0.0573596	0.999594	-4.48091
ENSG00000073614	KDM5A	0.205454	5.7088	2.97346	0.00523407	0.137253	-2.41735	ENSG00000171681	ATF7IP	0.261846	6.70095	3.48989	0.00129773	0.0340535	-1.12302	ENSG00000153944	MSI2	-0.193917	4.97899	-1.84211	0.0737292	0.999906	-4.15308	ENSG00000175895	PLEKHF2	0.23846	4.47937	4.44082	8.21145e-05	0.00215475	1.40259	ENSG00000270419	CAHM	-0.622224	1.06784	-4.47397	7.43512e-05	0.00195104	1.50854	ENSG00000176597	B3GNT5	-0.438346	2.74975	-1.96306	0.0574211	0.999594	-4.23383
ENSG00000023734	STRAP	-0.179885	6.89103	-2.97295	0.00524107	0.137253	-2.39298	ENSG00000078618	NRDC	-0.201253	7.2865	-3.48822	0.00130381	0.0341513	-1.10257	ENSG00000240654	C1QTNF9	-0.513915	1.88088	-1.84167	0.0737954	0.999906	-4.36743	ENSG00000197496	SLC2A10	0.481975	4.40644	4.43948	8.24457e-05	0.0021605	1.40967	ENSG00000144840	RABL3	-0.236066	5.85246	-4.47348	7.44599e-05	0.00195123	1.41147	ENSG00000126500	FLRT1	-0.707761	-0.469733	-1.963	0.0574293	0.999594	-4.45452
ENSG00000146414	SHPRH	0.40215	3.91157	2.97268	0.00524476	0.137253	-2.28587	ENSG00000125037	EMC3	-0.33109	6.63616	-3.48789	0.001305	0.0341513	-1.1268	ENSG00000224635		0.594812	-1.09186	1.84146	0.0738268	0.999906	-4.49417	ENSG00000213144		-0.965094	-0.225914	-4.43716	8.30186e-05	0.00216748	1.15247	ENSG00000112139	MDGA1	0.45152	3.67753	4.47244	7.46935e-05	0.00195281	1.52478	ENSG00000005882	PDK2	0.335517	5.60967	1.96287	0.0574443	0.999594	-4.03287
ENSG00000231249	ITPR1-DT	-0.386892	0.491554	-2.97067	0.00527222	0.137492	-2.15418	ENSG00000138279	ANXA7	-0.205751	7.18885	-3.48621	0.00131113	0.0342215	-1.11092	ENSG00000182141	ZNF708	-0.369977	3.33263	-1.84144	0.0738308	0.999906	-4.26329	ENSG00000278611	ZNF426-DT	-0.569795	0.826094	-4.43705	8.30466e-05	0.00216748	1.32356	ENSG00000177096	PHETA2	0.465164	4.05574	4.47231	7.47226e-05	0.00195281	1.49416	ENSG00000284707		0.295127	1.88287	1.96269	0.0574663	0.999594	-4.31144
ENSG00000113597	TRAPPC13	-0.170413	4.46999	-2.97014	0.00527955	0.137492	-2.35861	ENSG00000100462	PRMT5	-0.169447	4.64945	-3.48618	0.00131123	0.0342215	-1.10634	ENSG00000163947	ARHGEF3	-0.337344	4.90794	-1.841	0.0738969	0.999906	-4.16261	ENSG00000288886		0.495901	1.53637	4.43704	8.30492e-05	0.00216748	1.42312	ENSG00000160746	ANO10	-0.292377	5.62526	-4.47183	7.48297e-05	0.00195296	1.40634	ENSG00000102572	STK24	0.222473	5.77433	1.96254	0.0574841	0.999594	-4.02997
ENSG00000286388		-0.303402	2.50353	-2.97007	0.00528053	0.137492	-2.17694	ENSG00000126773	PCNX4	0.235805	5.50282	3.48468	0.0013167	0.0342747	-1.14745	ENSG00000111879	FAM184A	0.401486	3.24442	1.84046	0.073977	0.999906	-4.2602	ENSG00000167272	POP5	-0.426635	4.62494	-4.43634	8.32239e-05	0.00216911	1.38314	ENSG00000173692	PSMD1	-0.396157	6.97693	-4.47097	7.50218e-05	0.00195353	1.43169	ENSG00000115598	IL1RL2	0.677189	-1.26989	1.96219	0.057527	0.999594	-4.47972
ENSG00000145012	LPP	0.279547	7.48897	2.96993	0.00528239	0.137492	-2.3745	ENSG00000142192	APP	0.279077	8.9314	3.48426	0.00131824	0.0342747	-1.05231	ENSG00000269086	LINC02965	-0.466899	1.26431	-1.83847	0.0742771	0.999906	-4.41064	ENSG00000091527	CDV3	-0.27354	8.21669	-4.43502	8.35533e-05	0.00217475	1.40281	ENSG00000258561		-0.64428	-0.0278139	-4.47022	7.51918e-05	0.00195353	1.32299	ENSG00000287539		0.817878	-1.44627	1.96161	0.0575968	0.999594	-4.48349
ENSG00000281195		1.0168	-0.5995	2.96925	0.00529178	0.137517	-2.26118	ENSG00000122965	RBM19	-0.181968	5.25096	-3.48417	0.0013186	0.0342747	-1.14299	ENSG00000154721	JAM2	-0.369839	6.78031	-1.83836	0.0742933	0.999906	-4.15057	ENSG00000100263	RHBDD3	-0.403917	4.16863	-4.43412	8.37783e-05	0.00217767	1.40961	ENSG00000155189	AGPAT5	0.5051	3.72316	4.46937	7.53832e-05	0.00195353	1.51217	ENSG00000171522	PTGER4	-0.252558	4.40594	-1.96148	0.0576125	0.999594	-4.08442
ENSG00000170606	HSPA4	-0.203527	6.38038	-2.96852	0.00530188	0.137517	-2.42451	ENSG00000172493	AFF1	0.371598	7.51275	3.48307	0.00132263	0.0343252	-1.11017	ENSG00000254533		-0.535587	-1.46772	-1.83817	0.0743215	0.999906	-4.50864	ENSG00000258057	BCDIN3D-AS1	-0.453802	0.681782	-4.43228	8.42411e-05	0.00218471	1.30454	ENSG00000204381	LAYN	0.784017	2.17584	4.46927	7.54048e-05	0.00195353	1.56037	ENSG00000279208		0.420287	0.237776	1.96107	0.0576622	0.999594	-4.42385
ENSG00000235531	MSC-AS1	-0.25871	4.13904	-2.96831	0.00530475	0.137517	-2.33682	ENSG00000076344	RGS11	-0.541784	5.0192	-3.48245	0.00132492	0.0343252	-1.14491	ENSG00000138190	EXOC6	-0.200775	3.87675	-1.83701	0.0744968	0.999906	-4.22312	ENSG00000286805		-0.838292	0.817107	-4.43151	8.44352e-05	0.00218471	1.35426	ENSG00000263753	LINC00667	-0.305715	6.71354	-4.46764	7.57741e-05	0.00195353	1.40848	ENSG00000229043	ZFAND2A-DT	0.271647	3.76842	1.96098	0.0576737	0.999594	-4.13652
ENSG00000221926	TRIM16	-0.352666	3.90445	-2.96653	0.00532939	0.13797	-2.30916	ENSG00000107937	GTPBP4	-0.209215	5.45073	-3.48219	0.00132588	0.0343252	-1.1556	ENSG00000291129	PPIEL	0.260253	3.67679	1.83697	0.0745026	0.999906	-4.22918	ENSG00000074047	GLI2	0.792846	3.02183	4.43141	8.44613e-05	0.00218471	1.4573	ENSG00000156535	CD109	0.948387	5.92682	4.46755	7.57955e-05	0.00195353	1.40399	ENSG00000111058	ACSS3	0.363057	6.4933	1.96074	0.0577023	0.999594	-4.0387
ENSG00000243896	OR2A7	0.828045	-1.20052	2.96495	0.00535133	0.138238	-2.30551	ENSG00000240184	PCDHGC3	0.48667	4.74958	3.47896	0.00133783	0.0345882	-1.12107	ENSG00000169918	OTUD7A	-0.307387	2.04819	-1.83684	0.0745227	0.999906	-4.35731	ENSG00000143190	POU2F1	0.415111	4.6925	4.43125	8.45022e-05	0.00218471	1.36796	ENSG00000116954	RRAGC	-0.39143	5.69999	-4.46677	7.59737e-05	0.00195353	1.39188	ENSG00000132952	USPL1	0.157333	5.07713	1.95863	0.0579587	0.999594	-4.04863
ENSG00000136381	IREB2	0.180032	6.30812	2.96476	0.00535405	0.138238	-2.43608	ENSG00000280106		0.388518	1.34577	3.4774	0.00134366	0.0346669	-1.02401	ENSG00000070526	ST6GALNAC1	-0.61241	2.41408	-1.83671	0.074542	0.999906	-4.3354	ENSG00000158104	HPD	-0.979439	1.27312	-4.43012	8.47873e-05	0.00218915	1.39518	ENSG00000154328	NEIL2	-0.454947	5.18116	-4.46659	7.60147e-05	0.00195353	1.4078	ENSG00000221955	SLC12A8	-0.808829	0.806296	-1.95833	0.0579959	0.999594	-4.38273
ENSG00000108262	GIT1	0.165566	5.99449	2.96349	0.00537177	0.13851	-2.44366	ENSG00000101493	ZNF516	0.307664	4.68916	3.47686	0.00134568	0.0346669	-1.12494	ENSG00000177943	MAMDC4	-0.347688	2.92776	-1.83661	0.0745568	0.999906	-4.29326	ENSG00000140961	OSGIN1	-0.754881	3.74817	-4.42661	8.56836e-05	0.00220688	1.41114	ENSG00000274818		-0.834418	0.743383	-4.46656	7.60219e-05	0.00195353	1.45068	ENSG00000257704	INAFM1	0.240977	3.84347	1.95758	0.0580861	0.999594	-4.13611
ENSG00000265354	TIMM23	-0.317516	5.31193	-2.96234	0.0053878	0.13857	-2.43749	ENSG00000143603	KCNN3	1.07666	1.95611	3.47641	0.00134738	0.0346669	-1.00128	ENSG00000101384	JAG1	-0.344382	6.71129	-1.83661	0.0745574	0.999906	-4.15169	ENSG00000106636	YKT6	-0.334236	6.25327	-4.4262	8.57886e-05	0.00220688	1.31354	ENSG00000146858	ZC3HAV1L	0.752861	2.34711	4.46648	7.60392e-05	0.00195353	1.55319	ENSG00000206562	METTL6	-0.142568	4.00291	-1.9571	0.0581453	0.999594	-4.11797
ENSG00000115760	BIRC6	0.272236	6.33971	2.962	0.00539253	0.13857	-2.44103	ENSG00000250312	ZNF718	0.347223	2.66872	3.47623	0.00134807	0.0346669	-1.00266	ENSG00000198185	ZNF334	-0.36266	2.18326	-1.83518	0.0747738	0.999906	-4.34632	ENSG00000145692	BHMT	-0.925185	1.19351	-4.42608	8.58174e-05	0.00220688	1.36944	ENSG00000176171	BNIP3	-0.432307	6.43546	-4.46642	7.60531e-05	0.00195353	1.39797	ENSG00000228709	LINC02575	-0.603259	-1.20627	-1.95663	0.0582023	0.999594	-4.476
ENSG00000117906	RCN2	-0.182372	5.7615	-2.96109	0.00540532	0.13857	-2.45066	ENSG00000164091	WDR82	0.187294	6.95531	3.4752	0.00135193	0.0347199	-1.15201	ENSG00000134046	MBD2	0.173322	7.46496	1.83517	0.074775	0.999906	-4.17341	ENSG00000155744	HYCC2	0.356942	5.10057	4.42462	8.61944e-05	0.00221362	1.32617	ENSG00000010319	SEMA3G	-0.644255	9.10539	-4.46636	7.60667e-05	0.00195353	1.49296	ENSG00000136936	XPA	0.193856	4.43744	1.95658	0.0582087	0.999594	-4.08413
ENSG00000073008	PVR	-0.172759	4.6627	-2.96062	0.0054119	0.13857	-2.40122	ENSG00000135968	GCC2	0.236167	5.60717	3.47197	0.00136411	0.0349678	-1.18074	ENSG00000170515	PA2G4	0.181393	6.16942	1.83505	0.0747931	0.999906	-4.1457	ENSG00000182446	NPLOC4	-0.317392	7.48123	-4.42375	8.64186e-05	0.00221643	1.34496	ENSG00000204131	NHSL2	0.659232	5.63654	4.46554	7.62534e-05	0.00195428	1.39583	ENSG00000122884	P4HA1	-0.273601	5.12147	-1.95634	0.0582377	0.999594	-4.04816
ENSG00000147883	CDKN2B	-0.460972	7.53679	-2.96042	0.00541482	0.13857	-2.38734	ENSG00000155875	SAXO1	0.830133	-0.797474	3.47127	0.0013668	0.0349678	-1.34597	ENSG00000291223	FAM86DP	0.226308	2.54052	1.83481	0.0748299	0.999906	-4.32053	ENSG00000206560	ANKRD28	0.317505	5.89152	4.42289	8.66425e-05	0.00221922	1.302	ENSG00000089063	TMEM230	-0.301176	7.451	-4.46504	7.63668e-05	0.00195428	1.43022	ENSG00000108813	DLX4	-0.714556	-0.459903	-1.9559	0.0582918	0.999594	-4.45576
ENSG00000204335	SP5	0.816404	0.0634949	2.96025	0.00541721	0.13857	-2.19846	ENSG00000119318	RAD23B	-0.265122	8.20307	-3.47121	0.00136702	0.0349678	-1.10832	ENSG00000044524	EPHA3	-0.449775	3.7151	-1.833	0.0751048	0.999906	-4.23599	ENSG00000197457	STMN3	0.498614	4.61511	4.41838	8.78167e-05	0.00224631	1.34377	ENSG00000158104	HPD	-1.05184	1.27312	-4.46456	7.64779e-05	0.00195428	1.51153	ENSG00000198176	TFDP1	-0.179026	5.86523	-1.95542	0.0583505	0.999594	-4.03516
ENSG00000134333	LDHA	-0.305323	9.21628	-2.95808	0.00544779	0.138919	-2.31183	ENSG00000128272	ATF4	-0.243982	8.64543	-3.47011	0.00137118	0.0350277	-1.0954	ENSG00000008513	ST3GAL1	0.252657	6.11765	1.83264	0.0751589	0.999906	-4.14792	ENSG00000143753	DEGS1	-0.32168	6.48222	-4.41711	8.81508e-05	0.00225034	1.29145	ENSG00000175772	LINC01106	-0.543647	0.912565	-4.46446	7.65015e-05	0.00195428	1.47969	ENSG00000099338	CATSPERG	0.429267	1.91552	1.95473	0.0584353	0.999594	-4.30654
ENSG00000079785	DDX1	-0.154862	7.06586	-2.95791	0.00545016	0.138919	-2.42022	ENSG00000109846	CRYAB	-0.724613	10.1988	-3.46931	0.00137425	0.0350542	-1.04534	ENSG00000177674	AGTRAP	0.279778	4.41533	1.83175	0.0752948	0.999906	-4.18675	ENSG00000170989	S1PR1	0.511875	6.76181	4.4169	8.82076e-05	0.00225034	1.30424	ENSG00000272711	HK2-DT	-0.738956	2.42562	-4.46164	7.71508e-05	0.00196501	1.5418	ENSG00000165175	MID1IP1	-0.223987	5.83682	-1.95444	0.058471	0.999594	-4.03651
ENSG00000174032	SLC25A30	-0.188174	5.0457	-2.95619	0.0054747	0.138919	-2.43289	ENSG00000102786	INTS6	0.229227	4.80718	3.46867	0.0013767	0.0350542	-1.15605	ENSG00000147138	GPR174	-0.617786	-0.0805193	-1.83152	0.0753291	0.999906	-4.47337	ENSG00000051620	HEBP2	-0.428663	7.6276	-4.41598	8.84503e-05	0.00225355	1.32889	ENSG00000172339	ALG14	-0.450058	3.92459	-4.46158	7.7165e-05	0.00196501	1.47124	ENSG00000263731		-0.439103	0.580755	-1.95439	0.0584773	0.999594	-4.40427
ENSG00000225855	RUSC1-AS1	-0.360415	3.34913	-2.95613	0.00547551	0.138919	-2.2783	ENSG00000079150	FKBP7	0.474165	4.116	3.46808	0.00137896	0.0350542	-1.09045	ENSG00000187773	DIPK1C	0.713194	-0.621246	1.83016	0.0755378	0.999906	-4.48717	ENSG00000091262	ABCC6	-0.888179	5.44643	-4.41537	8.86118e-05	0.00225469	1.29054	ENSG00000069974	RAB27A	0.430692	4.14275	4.46131	7.7227e-05	0.00196501	1.46445	ENSG00000115947	ORC4	0.12925	4.63861	1.95356	0.0585793	0.999594	-4.07439
ENSG00000061455	PRDM6	0.665638	1.21837	2.95596	0.00547796	0.138919	-2.1668	ENSG00000143341	HMCN1	0.731288	6.13143	3.46752	0.0013811	0.0350542	-1.18978	ENSG00000170545	SMAGP	-0.275919	2.68326	-1.82945	0.075646	0.999906	-4.31908	ENSG00000286153	RUNX1-AS1	-0.793163	1.86332	-4.41333	8.9154e-05	0.00225495	1.38318	ENSG00000078668	VDAC3	-0.271172	6.42393	-4.45682	7.82717e-05	0.00198704	1.37143	ENSG00000197291	RAMP2-AS1	0.446652	4.79281	1.9522	0.0587458	0.999594	-4.0746
ENSG00000180979	LRRC57	-0.162958	4.78007	-2.95588	0.00547905	0.138919	-2.42063	ENSG00000146574	CCZ1B	-0.197912	3.81173	-3.46736	0.00138171	0.0350542	-1.09704	ENSG00000205464	ATP6AP1L	0.273016	3.39565	1.8289	0.0757296	0.999906	-4.25549	ENSG00000138468	SENP7	0.438678	5.20727	4.41313	8.92083e-05	0.00225495	1.28805	ENSG00000129473	BCL2L2	-0.282534	7.14117	-4.45558	7.8563e-05	0.00198704	1.38996	ENSG00000183763	TRAIP	0.350743	1.43139	1.9515	0.058832	0.999594	-4.34809
ENSG00000214199	EEF1A1P12	0.434534	0.179457	2.95572	0.00548127	0.138919	-2.20605	ENSG00000257556	LINC02298	-0.609444	0.55231	-3.46656	0.00138481	0.0350542	-1.09798	ENSG00000274265		0.26722	2.08412	1.82851	0.0757894	0.999906	-4.34749	ENSG00000101367	MAPRE1	-0.282944	6.63592	-4.41292	8.92626e-05	0.00225495	1.28515	ENSG00000082146	STRADB	-0.437968	5.6929	-4.45556	7.85696e-05	0.00198704	1.36106	ENSG00000172361	CFAP53	0.415888	-0.635322	1.95023	0.0589891	0.999594	-4.46415
ENSG00000168546	GFRA2	0.591313	2.95614	2.95456	0.00549792	0.139028	-2.25796	ENSG00000130177	CDC16	-0.172551	6.67067	-3.46652	0.00138494	0.0350542	-1.18263	ENSG00000116521	SCAMP3	0.193535	5.63336	1.82833	0.0758169	0.999906	-4.14987	ENSG00000123415	SMUG1	-0.274186	4.60564	-4.41286	8.92786e-05	0.00225495	1.31892	ENSG00000267041	ZNF850	0.460946	2.13526	4.45548	7.85878e-05	0.00198704	1.521	ENSG00000198829	SUCNR1	-0.610686	3.83114	-1.95007	0.0590085	0.999594	-4.13871
ENSG00000214652	ZNF727	0.402791	3.33734	2.95441	0.00550001	0.139028	-2.2801	ENSG00000185070	FLRT2	0.457716	5.65461	3.46584	0.00138756	0.0350744	-1.19311	ENSG00000180245	RRH	0.704658	-1.24035	1.82778	0.0759025	0.999906	-4.50669	ENSG00000143669	LYST	0.49395	6.18231	4.41283	8.92872e-05	0.00225495	1.27856	ENSG00000124496	TRERF1	0.542153	4.3699	4.45539	7.86078e-05	0.00198704	1.42536	ENSG00000164347	GFM2	-0.155156	4.39306	-1.94977	0.0590466	0.999594	-4.09177
ENSG00000130714	POMT1	-0.156779	5.43649	-2.95253	0.00552698	0.139527	-2.46408	ENSG00000168769	TET2	0.360209	4.75672	3.46507	0.00139052	0.0351034	-1.16066	ENSG00000004776	HSPB6	0.4005	8.75742	1.82771	0.0759124	0.999906	-4.22195	ENSG00000119778	ATAD2B	0.390606	3.9549	4.41102	8.97715e-05	0.00225495	1.35698	ENSG00000150961	SEC24D	0.629978	5.28357	4.45251	7.92902e-05	0.00199725	1.36351	ENSG00000167779	IGFBP6	0.488035	7.14032	1.94961	0.0590659	0.999594	-4.06463
ENSG00000111237	VPS29	-0.216262	6.24984	-2.9512	0.00554608	0.139722	-2.46815	ENSG00000050030	NEXMIF	0.644629	-0.165477	3.46344	0.00139685	0.0352171	-1.21135	ENSG00000240303	ACAD11	-0.348231	1.88656	-1.82765	0.0759223	0.999906	-4.36672	ENSG00000102030	NAA10	-0.380436	4.98231	-4.41088	8.98109e-05	0.00225495	1.29424	ENSG00000170365	SMAD1	0.55702	5.07051	4.45229	7.93412e-05	0.00199725	1.3757	ENSG00000214193	SH3D21	-0.330274	3.70166	-1.9495	0.0590797	0.999594	-4.15113
ENSG00000119397	CNTRL	0.263021	5.22382	2.95081	0.0055517	0.139722	-2.45478	ENSG00000167315	ACAA2	-0.377374	7.40961	-3.46245	0.00140072	0.0352684	-1.1614	ENSG00000235770	LINC00607	-0.499697	-0.351085	-1.82741	0.0759587	0.999906	-4.48198	ENSG00000142149	HUNK	1.35754	2.45335	4.41064	8.98747e-05	0.00225495	1.39667	ENSG00000288880		-0.808772	1.93652	-4.45197	7.94188e-05	0.00199725	1.50632	ENSG00000067596	DHX8	-0.108519	5.52432	-1.94843	0.0592126	0.999594	-4.04355
ENSG00000240449	REPIN1-AS1	-0.372065	0.721114	-2.95048	0.00555642	0.139722	-2.18338	ENSG00000069345	DNAJA2	-0.180462	6.47147	-3.46152	0.00140433	0.0353134	-1.20104	ENSG00000007129	CEACAM21	0.313282	0.915379	1.82516	0.0763043	0.999906	-4.42382	ENSG00000188991	SLC15A5	-0.900988	-0.0146607	-4.41054	8.99005e-05	0.00225495	1.15226	ENSG00000016391	CHDH	0.603394	0.658455	4.45194	7.94261e-05	0.00199725	1.39046	ENSG00000172006	ZNF554	0.249585	3.29803	1.94792	0.0592757	0.999594	-4.19231
ENSG00000145247	OCIAD2	-0.310813	2.92859	-2.94826	0.00558854	0.140347	-2.24673	ENSG00000109654	TRIM2	0.33023	4.81126	3.45967	0.00141156	0.0354488	-1.1755	ENSG00000173110	HSPA6	0.703617	1.82774	1.82502	0.076327	0.999906	-4.36548	ENSG00000047410	TPR	0.224789	7.23551	4.41042	8.99329e-05	0.00225495	1.29755	ENSG00000157985	AGAP1	0.395135	5.36747	4.45069	7.97226e-05	0.0020021	1.35488	ENSG00000100307	CBX7	0.174895	6.38103	1.94768	0.0593051	0.999594	-4.04645
ENSG00000092148	HECTD1	0.177275	7.46233	2.94739	0.00560118	0.140481	-2.42864	ENSG00000166004	CEP295	0.401394	3.34668	3.45734	0.00142072	0.0356325	-1.07736	ENSG00000166821	PEX11A	0.326511	5.7938	1.82439	0.076424	0.999906	-4.15352	ENSG00000154642	C21orf91	0.405734	4.00826	4.41017	9.00006e-05	0.00225495	1.34785	ENSG00000164129	NPY5R	-0.737405	3.86357	-4.4501	7.98641e-05	0.00200304	1.45463	ENSG00000149428	HYOU1	-0.243553	5.9872	-1.94651	0.0594511	0.999594	-4.04395
ENSG00000114771	AADAC	0.684312	3.4374	2.94676	0.00561042	0.140491	-2.3522	ENSG00000134744	TUT4	0.322156	5.4082	3.45675	0.00142306	0.0356448	-1.21415	ENSG00000100242	SUN2	0.184829	7.86584	1.82428	0.0764403	0.999906	-4.19383	ENSG00000167676	PLIN4	-0.753171	13.178	-4.40997	9.00544e-05	0.00225495	1.39394	ENSG00000184261	KCNK12	1.0091	-0.674757	4.44856	8.02342e-05	0.00200971	1.11354	ENSG00000182704	TSKU	0.419169	8.22058	1.94644	0.059459	0.999594	-4.1008
ENSG00000185651	UBE2L3	-0.200741	6.60912	-2.94636	0.00561615	0.140491	-2.46716	ENSG00000118257	NRP2	-0.533732	6.87565	-3.45595	0.00142621	0.0356774	-1.20545	ENSG00000140279	DUOX2	-0.746083	0.429115	-1.82401	0.0764821	0.999906	-4.4419	ENSG00000287148	LINCADL	-0.795681	5.45196	-4.40964	9.01419e-05	0.00225495	1.27965	ENSG00000167670	CHAF1A	-0.36609	4.27068	-4.44761	8.04621e-05	0.0020128	1.40376	ENSG00000144909	OSBPL11	-0.333791	5.07302	-1.94524	0.0596088	0.999594	-4.06165
ENSG00000171681	ATF7IP	0.217025	6.70095	2.94551	0.00562862	0.140621	-2.46735	ENSG00000138385	SSB	-0.329456	6.90265	-3.45474	0.00143102	0.0357514	-1.20356	ENSG00000259635		-0.516033	-0.827588	-1.82381	0.0765129	0.999906	-4.49438	ENSG00000156110	ADK	-0.371122	5.53826	-4.40903	9.03075e-05	0.00225495	1.26598	ENSG00000196937	FAM3C	0.444839	5.0601	4.44653	8.07234e-05	0.00201315	1.35215	ENSG00000118557	PMFBP1	-1.02357	-0.126198	-1.94344	0.0598331	0.999594	-4.44035
ENSG00000147400	CETN2	-0.252254	5.1649	-2.94243	0.00567375	0.141423	-2.4755	ENSG00000147421	HMBOX1	0.244437	4.91697	3.45379	0.00143478	0.0357696	-1.20269	ENSG00000101400	SNTA1	0.277673	6.00606	1.82351	0.0765595	0.999906	-4.15487	ENSG00000198121	LPAR1	0.531433	5.79594	4.40878	9.03757e-05	0.00225495	1.26613	ENSG00000149308	NPAT	0.33579	4.13094	4.44644	8.07436e-05	0.00201315	1.42391	ENSG00000149177	PTPRJ	-0.491993	4.91212	-1.94258	0.0599412	0.999594	-4.07055
ENSG00000289203		0.593204	0.321458	2.94232	0.00567541	0.141423	-2.20996	ENSG00000090861	AARS1	-0.267291	7.16732	-3.45362	0.00143546	0.0357696	-1.19493	ENSG00000007312	CD79B	-0.534411	1.682	-1.82304	0.076632	0.999906	-4.38544	ENSG00000111727	HCFC2	0.273016	4.83256	4.40788	9.06198e-05	0.00225812	1.29142	ENSG00000248275	TRIM52-AS1	-0.378119	4.02295	-4.44626	8.07891e-05	0.00201315	1.42145	ENSG00000241351	IGKV3-11	-1.46798	-0.355379	-1.94056	0.0601952	0.999594	-4.44871
ENSG00000253669	GASAL1	-0.48858	-0.378915	-2.9382	0.0057363	0.141674	-2.27767	ENSG00000203880	PCMTD2	0.251928	6.61953	3.45101	0.00144591	0.0359548	-1.22739	ENSG00000139537	CCDC65	-0.2655	1.51248	-1.82244	0.0767251	0.999906	-4.39214	ENSG00000058272	PPP1R12A	0.313351	6.29458	4.40557	9.12464e-05	0.00227053	1.25746	ENSG00000146242	TPBG	0.509422	3.7661	4.4437	8.14102e-05	0.00202601	1.43497	ENSG00000251188		0.691289	-1.0584	1.94008	0.0602548	0.999594	-4.47965
ENSG00000086232	EIF2AK1	-0.171016	6.88205	-2.93814	0.00573721	0.141674	-2.47678	ENSG00000123066	MED13L	0.382731	7.11599	3.45083	0.00144662	0.0359548	-1.20825	ENSG00000204758	RPL26L1-AS1	0.494104	-0.747192	1.8223	0.0767459	0.999906	-4.4938	ENSG00000160746	ANO10	-0.27215	5.62526	-4.40518	9.13533e-05	0.00227053	1.25301	ENSG00000134030	CTIF	-0.586923	8.02362	-4.44254	8.16938e-05	0.00202841	1.38952	ENSG00000137486	ARRB1	-0.184593	6.56164	-1.93948	0.0603303	0.999594	-4.05715
ENSG00000140941	MAP1LC3B	-0.170536	7.15091	-2.93804	0.00573874	0.141674	-2.46566	ENSG00000104643	MTMR9	0.210052	4.48376	3.45012	0.00144946	0.0359792	-1.18331	ENSG00000267583	ZNF24TR	-0.763182	-1.18441	-1.82164	0.0768494	0.999906	-4.50498	ENSG00000198624	CCDC69	-0.513746	8.69123	-4.40474	9.1473e-05	0.00227058	1.33524	ENSG00000188525		-1.70087	1.83253	-4.44138	8.19775e-05	0.00202841	1.47898	ENSG00000196872	CRACDL	0.376919	2.71164	1.93881	0.0604149	0.999594	-4.24775
ENSG00000178573	MAF	0.361658	6.76041	2.93799	0.00573942	0.141674	-2.47942	ENSG00000175073	VCPIP1	0.218768	5.06901	3.44906	0.00145376	0.0360394	-1.22488	ENSG00000270427	NRBF2P5	-0.628815	-1.30137	-1.82125	0.0769092	0.999906	-4.5078	ENSG00000241684	ADAMTS9-AS2	0.74827	2.75236	4.40409	9.16518e-05	0.00227074	1.38495	ENSG00000134901	POGLUT2	0.554594	2.82577	4.44136	8.1982e-05	0.00202841	1.4802	ENSG00000272941		-0.425078	0.509661	-1.93865	0.060435	0.999594	-4.40824
ENSG00000277954		0.378679	1.65795	2.93706	0.00575324	0.141674	-2.21027	ENSG00000143515	ATP8B2	0.564052	5.70557	3.44748	0.00146012	0.0360811	-1.24015	ENSG00000279434		-0.33303	0.714542	-1.82087	0.0769692	0.999906	-4.4351	ENSG00000106333	PCOLCE	0.729321	6.82543	4.40382	9.17255e-05	0.00227074	1.26506	ENSG00000100644	HIF1A	0.42406	6.06744	4.44122	8.20156e-05	0.00202841	1.32299	ENSG00000133216	EPHB2	-0.56711	4.20345	-1.93859	0.0604433	0.999594	-4.11478
ENSG00000196139	AKR1C3	-0.564501	8.02467	-2.93672	0.00575836	0.141674	-2.41893	ENSG00000188525		-1.26764	1.83253	-3.44744	0.00146027	0.0360811	-1.06348	ENSG00000100908	EMC9	0.253616	2.84339	1.82068	0.0769981	0.999906	-4.30134	ENSG00000124532	MRS2	-0.294345	5.34436	-4.40343	9.18329e-05	0.00227074	1.25577	ENSG00000153993	SEMA3D	1.15656	3.60624	4.44115	8.20325e-05	0.00202841	1.4509	ENSG00000132849	PATJ	0.241042	4.29712	1.93842	0.0604643	0.999594	-4.11003
ENSG00000155760	FZD7	0.441927	4.31391	2.93592	0.00577029	0.141674	-2.40364	ENSG00000157613	CREB3L1	0.71318	3.2449	3.44653	0.001464	0.0360811	-1.08615	ENSG00000139687	RB1	-0.182171	5.77703	-1.8205	0.0770266	0.999906	-4.15623	ENSG00000197798	FAM118B	-0.29234	4.10407	-4.40228	9.21493e-05	0.00227565	1.31986	ENSG00000169330	MINAR1	1.54584	-0.748269	4.43932	8.2484e-05	0.00203655	1.12219	ENSG00000243176		0.301987	0.767716	1.93779	0.0605438	0.999594	-4.39917
ENSG00000085377	PREP	-0.141244	5.07599	-2.93547	0.00577706	0.141674	-2.48866	ENSG00000182628	SKA2	-0.250045	4.82527	-3.44618	0.0014654	0.0360811	-1.22155	ENSG00000130940	CASZ1	-0.42712	2.5084	-1.81969	0.077152	0.999906	-4.3361	ENSG00000134602	STK26	0.60917	2.01219	4.401	9.25022e-05	0.00227969	1.36012	ENSG00000198363	ASPH	-0.495427	10.5132	-4.43896	8.25727e-05	0.00203655	1.45803	ENSG00000184156	KCNQ3	-0.732446	1.85524	-1.93741	0.0605923	0.999594	-4.3146
ENSG00000082482	KCNK2	1.21479	1.30077	2.93522	0.00578078	0.141674	-2.21019	ENSG00000183298	RPSAP19	1.18445	-0.916454	3.44591	0.0014665	0.0360811	-1.38508	ENSG00000166535	A2ML1	-0.994004	-0.858243	-1.81939	0.0771987	0.999906	-4.49608	ENSG00000140948	ZCCHC14	0.414794	5.62508	4.40083	9.25494e-05	0.00227969	1.24244	ENSG00000077684	JADE1	-0.34386	6.14024	-4.43733	8.29761e-05	0.00203869	1.30881	ENSG00000274515		0.550586	-0.73823	1.93717	0.0606226	0.999594	-4.46966
ENSG00000102931	ARL2BP	-0.257768	1.7543	-2.935	0.00578406	0.141674	-2.21664	ENSG00000145390	USP53	0.367497	6.21409	3.44474	0.00147127	0.0360811	-1.2494	ENSG00000179456	ZBTB18	-0.198284	4.75243	-1.81933	0.0772082	0.999906	-4.18072	ENSG00000103005	USB1	-0.282496	5.08579	-4.39925	9.29869e-05	0.00228575	1.25276	ENSG00000168792	ABHD15	-0.389982	5.92728	-4.43664	8.31496e-05	0.00203869	1.3069	ENSG00000272599		-0.506813	-0.11388	-1.93684	0.0606643	0.999594	-4.44293
ENSG00000150753	CCT5	-0.205142	6.72738	-2.9348	0.00578703	0.141674	-2.48813	ENSG00000251396	LINC01301	-0.519364	2.1807	-3.44449	0.0014723	0.0360811	-1.07123	ENSG00000262050		-0.43719	0.0267633	-1.81927	0.0772171	0.999906	-4.46784	ENSG00000120820	GLT8D2	0.640436	4.41404	4.3989	9.30847e-05	0.00228575	1.30117	ENSG00000138115	CYP2C8	-0.84927	0.147597	-4.43635	8.32208e-05	0.00203869	1.28527	ENSG00000177855	CACYBPP2	-0.434925	-0.804038	-1.93629	0.0607338	0.999594	-4.47699
ENSG00000286019	NOTCH2NLB	0.412806	1.46494	2.93451	0.00579137	0.141674	-2.21163	ENSG00000109919	MTCH2	-0.440958	6.53752	-3.44405	0.00147408	0.0360811	-1.23901	ENSG00000107643	MAPK8	-0.124069	4.9052	-1.81924	0.0772219	0.999906	-4.17464	ENSG00000204592	HLA-E	0.278739	10.2336	4.39864	9.31561e-05	0.00228575	1.35542	ENSG00000179454	KLHL28	0.485341	3.82058	4.43618	8.32641e-05	0.00203869	1.41944	ENSG00000104880	ARHGEF18	-0.153319	5.07887	-1.93393	0.0610334	0.999594	-4.06798
ENSG00000148814	LRRC27	-0.230803	3.50638	-2.93358	0.00580544	0.141674	-2.35028	ENSG00000100321	SYNGR1	0.287786	4.44541	3.4439	0.00147471	0.0360811	-1.1941	ENSG00000111832	RWDD1	0.163373	6.1452	1.81917	0.0772335	0.999906	-4.15807	ENSG00000198860	TSEN15	-0.302819	4.88402	-4.39823	9.32692e-05	0.00228575	1.25947	ENSG00000172236	TPSAB1	0.857703	5.0605	4.43591	8.33305e-05	0.00203869	1.33901	ENSG00000135069	PSAT1	-0.481911	3.05535	-1.93372	0.0610605	0.999594	-4.21427
ENSG00000102024	PLS3	-0.203644	8.23489	-2.93338	0.00580832	0.141674	-2.42272	ENSG00000197496	SLC2A10	0.399249	4.40644	3.44389	0.00147473	0.0360811	-1.18408	ENSG00000125037	EMC3	0.242685	6.63616	1.81916	0.0772348	0.999906	-4.16636	ENSG00000197157	SND1	-0.40696	7.59568	-4.39747	9.34834e-05	0.00228594	1.27156	ENSG00000085365	SCAMP1	0.264861	5.42068	4.43586	8.33443e-05	0.00203869	1.30911	ENSG00000176842	IRX5	-0.424814	2.89803	-1.93326	0.0611199	0.999594	-4.23519
ENSG00000104331	BPNT2	-0.220288	8.18073	-2.93307	0.00581301	0.141674	-2.42199	ENSG00000204116	CHIC1	0.323084	3.63418	3.443	0.00147837	0.0360811	-1.12809	ENSG00000105708	ZNF14	-0.219798	3.05862	-1.81831	0.0773675	0.999906	-4.2914	ENSG00000130985	UBA1	-0.275614	8.12912	-4.39736	9.35141e-05	0.00228594	1.2923	ENSG00000262454	MIR193BHG	-0.567605	5.24943	-4.43563	8.33996e-05	0.00203869	1.31993	ENSG00000185610	DBX2	-0.750652	0.167441	-1.93295	0.0611584	0.999594	-4.42691
ENSG00000137809	ITGA11	0.492611	6.08426	2.93256	0.00582078	0.141674	-2.51117	ENSG00000259347	SMAD3-DT	-0.601166	3.01972	-3.44181	0.00148325	0.0360811	-1.10692	ENSG00000076650	GPATCH1	0.16308	3.6156	1.81817	0.0773889	0.999906	-4.2492	ENSG00000109083	IFT20	-0.257179	4.27406	-4.39583	9.3942e-05	0.00229349	1.29335	ENSG00000183688	RFLNB	0.611857	5.71785	4.43518	8.35141e-05	0.00203891	1.30616	ENSG00000035664	DAPK2	0.415658	6.04409	1.93163	0.0613267	0.999594	-4.06065
ENSG00000227495	KIF1C-AS1	-0.494691	-0.611247	-2.93133	0.00583936	0.141674	-2.31122	ENSG00000265354	TIMM23	-0.373798	5.31193	-3.44104	0.00148645	0.0360811	-1.259	ENSG00000075213	SEMA3A	0.287344	4.37641	1.81801	0.0774136	0.999906	-4.20041	ENSG00000136542	GALNT5	1.59677	0.580072	4.39507	9.4155e-05	0.00229579	1.19106	ENSG00000178184	PARD6G	0.59399	2.27601	4.4342	8.37578e-05	0.00204227	1.4661	ENSG00000165029	ABCA1	0.325761	7.37039	1.93007	0.0615274	0.999594	-4.08321
ENSG00000117475	BLZF1	-0.130574	4.71669	-2.93082	0.00584708	0.141674	-2.46932	ENSG00000242485	MRPL20	-0.319016	5.80495	-3.44101	0.00148656	0.0360811	-1.26495	ENSG00000240563	L1TD1	-0.755929	-1.27931	-1.81707	0.0775608	0.999906	-4.50057	ENSG00000177697	CD151	-0.518227	8.85296	-4.39409	9.44314e-05	0.00229962	1.30677	ENSG00000249087	ZNF436-AS1	-0.672766	3.71213	-4.43262	8.41557e-05	0.00204698	1.41247	ENSG00000115085	ZAP70	-0.426659	2.37095	-1.92772	0.0618285	0.999594	-4.28957
ENSG00000143437	ARNT	0.173171	6.75841	2.93033	0.00585439	0.141674	-2.50123	ENSG00000175166	PSMD2	-0.279276	7.54328	-3.44091	0.00148699	0.0360811	-1.21134	ENSG00000278291		0.618271	-1.41434	1.81694	0.0775801	0.999906	-4.51105	ENSG00000104723	TUSC3	0.392239	4.772	4.39316	9.46939e-05	0.0023031	1.24958	ENSG00000101935	AMMECR1	0.415933	2.75487	4.43259	8.41632e-05	0.00204698	1.45889	ENSG00000285914		-0.871724	-1.01922	-1.9272	0.061896	0.999594	-4.47218
ENSG00000095139	ARCN1	-0.109324	7.37912	-2.93029	0.00585502	0.141674	-2.47208	ENSG00000135457	TFCP2	-0.167076	5.68961	-3.44054	0.00148849	0.0360811	-1.26609	ENSG00000116035	VAX2	-0.570421	-0.756371	-1.81679	0.0776047	0.999906	-4.49231	ENSG00000135452	TSPAN31	-0.216276	5.08662	-4.38983	9.56403e-05	0.00232034	1.22528	ENSG00000124171	PARD6B	-0.880206	0.0798205	-4.43195	8.43245e-05	0.00204745	1.23855	ENSG00000050820	BCAR1	-0.320646	5.47794	-1.92671	0.0619585	0.999594	-4.06363
ENSG00000164347	GFM2	-0.166998	4.39306	-2.92956	0.00586613	0.141674	-2.4455	ENSG00000250565	ATP6V1E2	-0.279393	3.04499	-3.44046	0.00148884	0.0360811	-1.11461	ENSG00000146476	ARMT1	-0.140677	5.03048	-1.8159	0.0777434	0.999906	-4.17045	ENSG00000162761	LMX1A	0.820988	1.13244	4.38982	9.56431e-05	0.00232034	1.23857	ENSG00000165240	ATP7A	0.420641	4.2412	4.43108	8.45442e-05	0.00204745	1.36922	ENSG00000090686	USP48	0.10692	6.25721	1.92657	0.0619765	0.999594	-4.06254
ENSG00000119487	MAPKAP1	-0.196395	6.60774	-2.92828	0.0058856	0.141674	-2.51027	ENSG00000258926		1.10427	0.248978	3.4401	0.00149032	0.0360811	-1.22401	ENSG00000183161	FANCF	-0.183529	3.03321	-1.8148	0.0779163	0.999906	-4.29481	ENSG00000095739	BAMBI	-0.798696	1.90571	-4.38929	9.57936e-05	0.00232107	1.31361	ENSG00000257894		2.208	-0.38347	4.43094	8.45785e-05	0.00204745	1.13586	ENSG00000289554		0.288538	1.46925	1.92618	0.0620275	0.999594	-4.3526
ENSG00000225031	EIF4BP7	0.595501	0.551715	2.9282	0.00588672	0.141674	-2.23829	ENSG00000103196	CRISPLD2	0.613686	5.5125	3.43962	0.00149229	0.0360811	-1.25207	ENSG00000085644	ZNF213	0.157752	4.2154	1.81467	0.0779367	0.999906	-4.21008	ENSG00000273899	NOL12	-0.463978	2.89098	-4.38841	9.60452e-05	0.00232132	1.34113	ENSG00000131263	RLIM	0.344596	5.51551	4.43083	8.46073e-05	0.00204745	1.29526	ENSG00000130827	PLXNA3	-0.221557	5.9078	-1.92615	0.0620313	0.999594	-4.062
ENSG00000108061	SHOC2	-0.138713	6.17826	-2.92803	0.00588935	0.141674	-2.52465	ENSG00000122863	CHST3	-0.444791	5.98656	-3.43888	0.00149535	0.0360811	-1.26814	ENSG00000174276	ZNHIT2	0.297187	2.23005	1.81428	0.0779974	0.999906	-4.3481	ENSG00000112237	CCNC	-0.254425	5.70507	-4.38819	9.61104e-05	0.00232132	1.20279	ENSG00000130985	UBA1	-0.29699	8.12912	-4.42569	8.59185e-05	0.00207527	1.34802	ENSG00000180881	CAPS2	0.20496	3.21671	1.92574	0.0620842	0.999594	-4.21423
ENSG00000188803	SHISA6	0.638172	2.4494	2.92741	0.00589881	0.141674	-2.25593	ENSG00000087303	NID2	0.547586	5.47038	3.43797	0.00149915	0.0360811	-1.25658	ENSG00000137857	DUOX1	-0.404436	3.13436	-1.81412	0.0780226	0.999906	-4.28371	ENSG00000170365	SMAD1	0.511171	5.07051	4.38764	9.62664e-05	0.00232132	1.21903	ENSG00000272288	ILRUN-AS1	-0.596029	1.37507	-4.42521	8.60424e-05	0.00207527	1.40612	ENSG00000146666	LINC00525	-0.807008	-1.22942	-1.92496	0.0621844	0.999594	-4.48149
ENSG00000157181	ODR4	-0.136477	5.2922	-2.92701	0.00590493	0.141674	-2.51856	ENSG00000140022	STON2	0.613117	3.94822	3.43785	0.00149962	0.0360811	-1.16133	ENSG00000189339	SLC35E2B	-0.171573	6.39932	-1.81351	0.0781185	0.999906	-4.16542	ENSG00000174197	MGA	0.342814	5.27722	4.38758	9.62852e-05	0.00232132	1.21603	ENSG00000184381	PLA2G6	-0.592697	5.79341	-4.42506	8.60795e-05	0.00207527	1.27803	ENSG00000280106		-0.293927	1.34577	-1.92421	0.0622824	0.999594	-4.36774
ENSG00000196510	ANAPC7	-0.18078	5.44696	-2.92687	0.00590712	0.141674	-2.52522	ENSG00000198855	FICD	-0.369024	3.48792	-3.43778	0.0014999	0.0360811	-1.14015	ENSG00000262049		0.653034	-1.32215	1.81224	0.0783191	0.999906	-4.50903	ENSG00000198648	STK39	-0.450358	5.50229	-4.38534	9.69322e-05	0.002334	1.20087	ENSG00000120802	TMPO	0.475062	5.25176	4.42262	8.67104e-05	0.00208616	1.27776	ENSG00000164142	FHIP1A	0.928788	-1.35795	1.92287	0.0624556	0.999594	-4.49132
ENSG00000136122	BORA	-0.291206	1.52862	-2.9265	0.00591281	0.141674	-2.23008	ENSG00000161217	PCYT1A	-0.203746	7.20321	-3.43768	0.00150034	0.0360811	-1.23583	ENSG00000131507	NDFIP1	0.141549	7.64883	1.81181	0.0783868	0.999906	-4.19503	ENSG00000204217	BMPR2	0.348171	7.17312	4.38418	9.72681e-05	0.00233632	1.22217	ENSG00000275494		-0.725789	0.825299	-4.42248	8.67476e-05	0.00208616	1.34386	ENSG00000236670	KRT18P5	0.539622	-0.973753	1.92211	0.0625548	0.999594	-4.48012
ENSG00000122870	BICC1	0.355493	4.72929	2.92637	0.00591477	0.141674	-2.46615	ENSG00000140694	PARN	-0.139831	5.43237	-3.43718	0.0015024	0.0360857	-1.27079	ENSG00000101004	NINL	-0.213132	4.48275	-1.81085	0.0785381	0.999906	-4.19931	ENSG00000152894	PTPRK	0.468465	5.20687	4.38417	9.72709e-05	0.00233632	1.20577	ENSG00000131080	EDA2R	0.838036	2.14388	4.41976	8.74554e-05	0.00209872	1.42546	ENSG00000170293	CMTM8	0.315233	2.42528	1.92072	0.0627352	0.999594	-4.28918
ENSG00000135828	RNASEL	-0.197274	4.51967	-2.92616	0.00591797	0.141674	-2.45561	ENSG00000138039	LHCGR	-0.775479	3.11925	-3.43634	0.00150592	0.0360905	-1.1175	ENSG00000170365	SMAD1	-0.319998	5.07051	-1.81044	0.0786025	0.999906	-4.17959	ENSG00000163171	CDC42EP3	0.390537	5.33407	4.38143	9.80696e-05	0.00235235	1.19455	ENSG00000231908	IDH1-AS1	-0.91746	-0.538244	-4.41852	8.77802e-05	0.00209872	1.10649	ENSG00000123843	C4BPB	1.0556	-0.938992	1.92058	0.0627545	0.999594	-4.48065
ENSG00000104884	ERCC2	-0.195112	4.1037	-2.92477	0.00593932	0.141674	-2.43087	ENSG00000166263	STXBP4	0.305845	3.20389	3.43624	0.00150634	0.0360905	-1.11801	ENSG00000116981	NT5C1A	-1.08002	-0.768961	-1.81033	0.0786202	0.999906	-4.49851	ENSG00000197780	TAF13	-0.419378	5.02068	-4.38104	9.81821e-05	0.00235235	1.20683	ENSG00000065717	TLE2	-0.680319	5.99134	-4.41835	8.78247e-05	0.00209872	1.25696	ENSG00000270885	RASL10B	0.716384	2.8828	1.92018	0.0628063	0.999594	-4.26328
ENSG00000175390	EIF3F	0.199397	7.18779	2.92474	0.00593965	0.141674	-2.49401	ENSG00000111816	FRK	0.593898	2.33359	3.43529	0.00151028	0.03614	-1.09333	ENSG00000116138	DNAJC16	-0.146602	4.73569	-1.80952	0.0787478	0.999906	-4.18717	ENSG00000185009	AP3M1	-0.180322	6.19472	-4.37998	9.84955e-05	0.00235693	1.18121	ENSG00000110092	CCND1	-0.746474	7.94649	-4.41818	8.78703e-05	0.00209872	1.32257	ENSG00000225756	DBH-AS1	-0.615249	-0.643862	-1.91873	0.0629956	0.999594	-4.46741
ENSG00000187758	ADH1A	0.555956	1.43537	2.92406	0.00595017	0.141674	-2.23527	ENSG00000160785	SLC25A44	-0.187823	5.08394	-3.43361	0.00151734	0.0362363	-1.26419	ENSG00000099282	TSPAN15	0.283079	6.7219	1.8095	0.0787512	0.999906	-4.17538	ENSG00000105379	ETFB	-0.552138	6.12426	-4.37943	9.86575e-05	0.00235788	1.18017	ENSG00000287839		-0.606581	2.19594	-4.41792	8.79377e-05	0.00209872	1.4229	ENSG00000279520		-0.407995	1.30399	-1.91832	0.0630494	0.999594	-4.3716
ENSG00000168079	SCARA5	0.567458	7.55681	2.92343	0.00595992	0.141674	-2.48227	ENSG00000135070	ISCA1	-0.205613	5.9835	-3.43344	0.00151807	0.0362363	-1.28349	ENSG00000226029	LINC01772	-0.257137	1.78253	-1.8092	0.0787994	0.999906	-4.38215	ENSG00000152402	GUCY1A2	0.838884	4.51384	4.37551	9.98187e-05	0.00238268	1.2273	ENSG00000102531	FNDC3A	0.379082	6.19888	4.41762	8.80188e-05	0.00209872	1.25482	ENSG00000270964	MAP2K5-DT	0.401074	0.238561	1.91792	0.0631021	0.999594	-4.43046
ENSG00000182247	UBE2E2	-0.186539	5.5914	-2.92314	0.00596436	0.141674	-2.53684	ENSG00000115380	EFEMP1	-0.351496	9.12873	-3.43148	0.00152632	0.0363508	-1.17426	ENSG00000123201	GUCY1B2	-0.649243	-0.980984	-1.80869	0.0788795	0.999906	-4.49932	ENSG00000283341		-0.660583	1.96545	-4.3729	0.000100597	0.00239492	1.28296	ENSG00000272990		-0.740101	2.13278	-4.41719	8.813e-05	0.00209872	1.42065	ENSG00000077984	CST7	-0.426527	1.32544	-1.91779	0.063118	0.999594	-4.37173
ENSG00000113140	SPARC	-0.438365	13.0378	-2.92297	0.00596699	0.141674	-2.26342	ENSG00000135334	AKIRIN2	-0.277899	5.74538	-3.43141	0.00152663	0.0363508	-1.28977	ENSG00000269243		0.677163	-1.25316	1.80848	0.0789127	0.999906	-4.51063	ENSG00000139117	CPNE8	0.382105	4.55282	4.37289	0.000100599	0.00239492	1.20751	ENSG00000188747	NOXA1	-0.468451	3.36189	-4.41674	8.82501e-05	0.00209872	1.38953	ENSG00000076924	XAB2	0.151589	5.58976	1.91716	0.0632016	0.999594	-4.06999
ENSG00000176402	GJC3	0.616094	-0.56543	2.92295	0.00596722	0.141674	-2.3246	ENSG00000050393	MCUR1	-0.222675	5.62441	-3.43078	0.00152927	0.0363688	-1.29	ENSG00000125457	MIF4GD	0.174751	4.36882	1.80811	0.0789717	0.999906	-4.20425	ENSG00000125977	EIF2S2	-0.311628	6.43601	-4.37255	0.000100704	0.00239492	1.16515	ENSG00000039319	ZFYVE16	0.559237	5.20351	4.41658	8.82928e-05	0.00209872	1.26788	ENSG00000258818	RNASE4	0.362405	2.02638	1.91652	0.0632851	0.999594	-4.31189
ENSG00000067064	IDI1	-0.264556	5.28382	-2.92291	0.0059679	0.141674	-2.52535	ENSG00000168904	LRRC28	-0.238365	4.16053	-3.42988	0.00153311	0.036375	-1.21602	ENSG00000101846	STS	0.230417	6.86765	1.80774	0.0790308	0.999906	-4.17994	ENSG00000008086	CDKL5	0.45007	3.71244	4.37205	0.000100854	0.00239553	1.2651	ENSG00000161405	IKZF3	0.715989	2.3485	4.41633	8.83579e-05	0.00209872	1.41735	ENSG00000099365	STX1B	0.322513	2.87463	1.91617	0.0633318	0.999594	-4.24343
ENSG00000267339	LINC00906	1.02037	-0.907775	2.92228	0.00597764	0.141674	-2.33789	ENSG00000107742	SPOCK2	0.391705	3.71877	3.42969	0.00153391	0.036375	-1.16206	ENSG00000104365	IKBKB	-0.131405	6.52788	-1.80771	0.0790356	0.999906	-4.17164	ENSG00000162104	ADCY9	0.416898	4.85958	4.37097	0.000101179	0.00240029	1.18505	ENSG00000263155	MYZAP	-0.740563	5.94314	-4.41572	8.852e-05	0.00209998	1.25377	ENSG00000149313	AASDHPPT	-0.114962	4.6975	-1.91609	0.0633417	0.999594	-4.10026
ENSG00000109083	IFT20	-0.175751	4.27406	-2.92217	0.00597928	0.141674	-2.45587	ENSG00000146858	ZC3HAV1L	0.585547	2.34711	3.42939	0.00153519	0.036375	-1.10618	ENSG00000139112	GABARAPL1	0.23455	7.49009	1.80693	0.079159	0.999906	-4.1949	ENSG00000237489	C10orf143	-0.320545	2.19894	-4.36844	0.000101947	0.00241553	1.28299	ENSG00000143819	EPHX1	-0.495005	8.81303	-4.41435	8.88823e-05	0.00210455	1.33913	ENSG00000172817	CYP7B1	-0.287761	4.80292	-1.91597	0.0633581	0.999594	-4.10279
ENSG00000160785	SLC25A44	-0.156297	5.08394	-2.92144	0.00599058	0.141767	-2.52339	ENSG00000105402	NAPA	-0.305826	5.7899	-3.42865	0.00153833	0.0363841	-1.29658	ENSG00000178404	CEP295NL	-0.678803	-0.048751	-1.80614	0.0792839	0.999906	-4.47611	ENSG00000153037	SRP19	-0.273706	4.32849	-4.36796	0.000102091	0.00241598	1.20965	ENSG00000198768	APCDD1L	1.89417	0.859899	4.4139	8.90034e-05	0.00210455	1.32449	ENSG00000131591	C1orf159	0.201062	3.57362	1.91579	0.0633815	0.999594	-4.18411
ENSG00000049130	KITLG	0.433634	5.3139	2.91952	0.00602034	0.142297	-2.52487	ENSG00000123119	NECAB1	-0.858011	3.16481	-3.42841	0.00153935	0.0363841	-1.15054	ENSG00000245556	SCAMP1-AS1	0.270986	3.2781	1.80593	0.0793186	0.999906	-4.28125	ENSG00000258056	CD63-AS1	-0.466216	3.59996	-4.36718	0.000102331	0.00241869	1.25555	ENSG00000049323	LTBP1	0.931947	5.35321	4.41376	8.90399e-05	0.00210455	1.26113	ENSG00000175387	SMAD2	0.0991693	6.9142	1.91571	0.0633912	0.999594	-4.08565
ENSG00000111450	STX2	-0.160542	5.58563	-2.91765	0.00604953	0.142812	-2.54882	ENSG00000178502	KLHL11	0.595995	2.29463	3.42657	0.00154719	0.0365246	-1.11294	ENSG00000189233	NUGGC	0.619253	0.830184	1.80572	0.0793514	0.999906	-4.43504	ENSG00000197265	GTF2E2	-0.349214	5.12346	-4.36451	0.000103149	0.00243504	1.15288	ENSG00000232119	MCTS1	-0.258332	5.76301	-4.41023	8.99831e-05	0.00212424	1.22922	ENSG00000103199	ZNF500	0.217673	4.40718	1.91553	0.0634155	0.999594	-4.12031
ENSG00000135426	TESPA1	0.4029	1.66843	2.91493	0.00609223	0.143482	-2.25877	ENSG00000228436	RRAGC-DT	-0.426535	1.64932	-3.42238	0.00156523	0.036856	-1.12497	ENSG00000120158	RCL1	0.264251	4.45489	1.80517	0.0794385	0.999906	-4.19707	ENSG00000258311		-0.912657	4.86751	-4.36295	0.000103628	0.00244335	1.16738	ENSG00000224046	DMTF1-AS1	-0.719465	0.215882	-4.4082	9.05324e-05	0.00213276	1.22509	ENSG00000171757	LRRC34	0.23459	2.8461	1.91494	0.0634935	0.999594	-4.2518
ENSG00000065675	PRKCQ	0.495567	0.0959792	2.91489	0.00609278	0.143482	-2.28157	ENSG00000167705	RILP	-0.29949	5.02901	-3.42216	0.00156619	0.036856	-1.29581	ENSG00000140564	FURIN	0.158514	7.29807	1.80498	0.0794688	0.999906	-4.1907	ENSG00000124813	RUNX2	0.870394	1.87219	4.36166	0.000104029	0.00244612	1.24876	ENSG00000153815	CMIP	0.407021	5.91841	4.40772	9.06626e-05	0.00213276	1.22479	ENSG00000278727		0.331452	0.948003	1.91479	0.0635133	0.999594	-4.38991
ENSG00000173960	UBXN2A	-0.137148	5.16153	-2.91416	0.00610437	0.143579	-2.54316	ENSG00000136819	C9orf78	-0.157391	5.74824	-3.41996	0.00157575	0.036856	-1.3191	ENSG00000254535	PABPC4L	-0.507451	1.37233	-1.80497	0.0794705	0.999906	-4.41761	ENSG00000242485	MRPL20	-0.381477	5.80495	-4.36153	0.000104068	0.00244612	1.12761	ENSG00000231856		-0.504829	1.90332	-4.40767	9.06758e-05	0.00213276	1.38588	ENSG00000261777	DDX19A-DT	0.354856	0.19808	1.91311	0.0637338	0.999594	-4.43386
ENSG00000132963	POMP	-0.337187	6.04452	-2.91183	0.00614122	0.144191	-2.56345	ENSG00000124496	TRERF1	0.419581	4.3699	3.41989	0.00157608	0.036856	-1.24469	ENSG00000237424	FOXD2-AS1	0.28492	1.55605	1.80468	0.0795175	0.999906	-4.39382	ENSG00000172572	PDE3A	0.641925	4.67556	4.36135	0.000104125	0.00244612	1.17817	ENSG00000111666	CHPT1	-0.296802	6.00317	-4.40681	9.09077e-05	0.00213561	1.22262	ENSG00000143641	GALNT2	-0.145299	6.35374	-1.91296	0.0637536	0.999594	-4.07562
ENSG00000291110	TRIM16L	-0.516531	2.40568	-2.91157	0.00614533	0.144191	-2.3078	ENSG00000237765	FAM200B	-0.256036	4.18515	-3.4198	0.00157645	0.036856	-1.24484	ENSG00000251257		0.644014	-0.514114	1.80285	0.0798105	0.999906	-4.48303	ENSG00000020426	MNAT1	-0.350919	4.16236	-4.36052	0.000104381	0.00244744	1.20058	ENSG00000256092	SBNO1-AS1	-0.506381	1.51816	-4.40639	9.10224e-05	0.0021357	1.36162	ENSG00000181798	LINC00471	0.56422	-0.956101	1.91266	0.0637939	0.999594	-4.47975
ENSG00000105552	BCAT2	0.231385	4.13947	2.91015	0.00616788	0.144544	-2.45984	ENSG00000164172	MOCS2	-0.241445	5.68893	-3.41966	0.00157706	0.036856	-1.3197	ENSG00000130956	HABP4	0.22518	5.33255	1.80219	0.0799154	0.999906	-4.17353	ENSG00000056277	ZNF280C	0.36542	2.46484	4.36009	0.000104516	0.00244744	1.26566	ENSG00000170962	PDGFD	0.676969	5.69544	4.40526	9.13302e-05	0.00213856	1.22913	ENSG00000272156		0.362549	0.36711	1.91212	0.0638648	0.999594	-4.42421
ENSG00000164692	COL1A2	0.753354	11.3544	2.9091	0.00618452	0.144758	-2.34922	ENSG00000187720	THSD4	0.953207	1.49017	3.4196	0.00157731	0.036856	-1.14844	ENSG00000013523	ANGEL1	-0.202168	5.15046	-1.80214	0.0799232	0.999906	-4.18025	ENSG00000204116	CHIC1	0.379804	3.63418	4.35994	0.000104562	0.00244744	1.2327	ENSG00000154274	C4orf19	-0.693608	3.6742	-4.40513	9.13661e-05	0.00213856	1.3286	ENSG00000101310	SEC23B	-0.196564	5.03559	-1.91209	0.0638697	0.999594	-4.08734
ENSG00000047410	TPR	0.154426	7.23551	2.90791	0.00620367	0.144951	-2.53294	ENSG00000231908	IDH1-AS1	-0.695573	-0.538244	-3.41936	0.00157839	0.036856	-1.34041	ENSG00000248265		0.482125	0.140372	1.80201	0.0799439	0.999906	-4.4591	ENSG00000113790	EHHADH	-0.507508	5.07592	-4.35938	0.000104737	0.00244855	1.14326	ENSG00000130348	QRSL1	-0.218632	4.25478	-4.40442	9.15597e-05	0.0021405	1.2833	ENSG00000113966	ARL6	-0.197298	2.94946	-1.9115	0.0639478	0.999594	-4.24295
ENSG00000164066	INTU	0.297038	4.38437	2.90765	0.00620779	0.144951	-2.50111	ENSG00000183049	CAMK1D	0.417753	5.20769	3.41935	0.00157842	0.036856	-1.30005	ENSG00000172830	SSH3	0.139572	5.24054	1.80172	0.0799913	0.999906	-4.17648	ENSG00000143164	DCAF6	-0.19986	6.79243	-4.35881	0.000104916	0.00244979	1.13804	ENSG00000205726	ITSN1	-0.482569	8.67816	-4.40323	9.1888e-05	0.00214535	1.30255	ENSG00000101825	MXRA5	-0.855551	7.41372	-1.91147	0.0639518	0.999594	-4.10955
ENSG00000122694	GLIPR2	-0.329152	6.63816	-2.90659	0.00622473	0.14505	-2.55245	ENSG00000253434	LINC02237	-0.491441	2.12214	-3.41825	0.00158323	0.0369236	-1.13285	ENSG00000135744	AGT	-0.439137	2.44943	-1.80151	0.0800243	0.999906	-4.33013	ENSG00000117408	IPO13	-0.323505	5.14122	-4.35826	0.000105086	0.00245079	1.13425	ENSG00000122482	ZNF644	0.333896	5.08405	4.40286	9.19897e-05	0.00214535	1.23302	ENSG00000174840	PDE12	-0.189354	4.83465	-1.9113	0.0639738	0.999594	-4.09707
ENSG00000087095	NLK	-0.173046	4.18798	-2.90614	0.00623204	0.14505	-2.47414	ENSG00000165821	SALL2	0.492463	2.71567	3.41726	0.00158755	0.0369544	-1.14016	ENSG00000163320	CGGBP1	-0.118232	6.78122	-1.80019	0.0802371	0.999906	-4.18208	ENSG00000205085	GARIN1A	-0.844414	3.71599	-4.35561	0.000105922	0.00246729	1.21718	ENSG00000099817	POLR2E	-0.485234	7.55611	-4.40201	9.22224e-05	0.00214818	1.25394	ENSG00000255031		-0.516749	1.20251	-1.91071	0.0640524	0.999594	-4.37527
ENSG00000225697	SLC26A6	-0.222992	4.1832	-2.90598	0.00623459	0.14505	-2.49048	ENSG00000232713	RPS12P3	0.894869	-1.34932	3.41707	0.00158838	0.0369544	-1.50197	ENSG00000162300	ZFPL1	0.17467	2.6933	1.79985	0.0802919	0.999906	-4.32513	ENSG00000136205	TNS3	-0.438498	8.19869	-4.35497	0.000106125	0.00246905	1.17567	ENSG00000130635	COL5A1	0.779149	8.49646	4.40117	9.24535e-05	0.0021495	1.29916	ENSG00000112964	GHR	0.341934	8.35663	1.91051	0.0640787	0.999594	-4.13493
ENSG00000235552	RPL6P27	0.552767	2.4379	2.90531	0.00624526	0.145123	-2.30591	ENSG00000104154	SLC30A4	0.226514	4.07731	3.41523	0.00159649	0.0370982	-1.23449	ENSG00000145283	SLC10A6	-0.458751	2.04914	-1.7996	0.0803316	0.999906	-4.3773	ENSG00000072364	AFF4	0.33047	6.66922	4.35413	0.00010639	0.00247221	1.11983	ENSG00000174197	MGA	0.364359	5.27722	4.40095	9.25138e-05	0.0021495	1.21872	ENSG00000236308		0.64045	-0.816535	1.91013	0.0641286	0.999594	-4.47714
ENSG00000198208	RPS6KL1	-0.440886	3.61251	-2.90482	0.00625325	0.145134	-2.43694	ENSG00000105171	POP4	-0.302637	4.95876	-3.41391	0.00160234	0.0371074	-1.31228	ENSG00000124788	ATXN1	-0.227094	5.72948	-1.79957	0.0803374	0.999906	-4.17349	ENSG00000182118	FAM89A	-0.588363	5.69722	-4.35324	0.000106673	0.00247415	1.10916	ENSG00000118058	KMT2A	0.543005	6.31502	4.4006	9.26132e-05	0.0021495	1.20747	ENSG00000234235	BOK-AS1	0.554035	-0.119919	1.91002	0.0641439	0.999594	-4.4494
ENSG00000142973	CYP4B1	0.580205	5.05369	2.90435	0.00626077	0.145134	-2.55881	ENSG00000113578	FGF1	-0.691281	4.54302	-3.41355	0.00160391	0.0371074	-1.29036	ENSG00000287074		-0.477002	-0.662176	-1.79882	0.0804571	0.999906	-4.49469	ENSG00000081087	OSTM1	-0.347154	6.24648	-4.35283	0.000106802	0.00247415	1.10716	ENSG00000147883	CDKN2B	-0.691749	7.53679	-4.39902	9.30489e-05	0.00215559	1.2471	ENSG00000160161	CILP2	-1.13994	0.278124	-1.90985	0.0641669	0.999594	-4.42222
ENSG00000164077	MON1A	-0.226462	3.62281	-2.9022	0.00629563	0.145615	-2.43261	ENSG00000117020	AKT3	0.371416	6.20988	3.41328	0.0016051	0.0371074	-1.33223	ENSG00000100243	CYB5R3	0.28122	9.26218	1.79877	0.0804655	0.999906	-4.2523	ENSG00000136631	VPS45	-0.233632	5.97101	-4.35266	0.000106858	0.00247415	1.1014	ENSG00000034971	MYOC	-1.11015	6.02369	-4.39884	9.30992e-05	0.00215559	1.21632	ENSG00000120992	LYPLA1	-0.183038	5.27786	-1.90971	0.0641845	0.999594	-4.08112
ENSG00000165633	VSTM4	0.300254	6.18227	2.90198	0.00629916	0.145615	-2.58251	ENSG00000117859	OSBPL9	-0.184628	6.71241	-3.41305	0.00160616	0.0371074	-1.31876	ENSG00000272108		-0.497311	0.0649026	-1.79799	0.0805916	0.999906	-4.47039	ENSG00000171202	TMEM126A	-0.411977	4.03227	-4.35191	0.000107095	0.00247448	1.18852	ENSG00000072364	AFF4	0.354558	6.66922	4.39801	9.33312e-05	0.00215837	1.21008	ENSG00000162068	NTN3	-0.63254	-0.661532	-1.90919	0.0642536	0.999594	-4.4718
ENSG00000169224	GCSAML	0.633405	0.845993	2.90167	0.00630419	0.145615	-2.28241	ENSG00000120725	SIL1	-0.348852	5.69511	-3.41297	0.00160651	0.0371074	-1.33598	ENSG00000101405	OXT	0.589668	0.573172	1.7975	0.0806698	0.999906	-4.44085	ENSG00000116574	RHOU	0.366476	5.28236	4.35181	0.000107128	0.00247448	1.11463	ENSG00000206337	HCP5	0.49394	5.54391	4.39742	9.34947e-05	0.0021587	1.20268	ENSG00000181472	ZBTB2	-0.166542	4.01772	-1.90783	0.0644348	0.999594	-4.15249
ENSG00000138768	USO1	-0.134467	6.86632	-2.90067	0.00632038	0.145655	-2.56514	ENSG00000143753	DEGS1	-0.266338	6.48222	-3.41039	0.00161797	0.0373274	-1.32905	ENSG00000172817	CYP7B1	-0.276773	4.80292	-1.7972	0.0807186	0.999906	-4.20058	ENSG00000196914	ARHGEF12	0.418392	7.40451	4.35091	0.000107417	0.00247817	1.13715	ENSG00000088833	NSFL1C	-0.246891	6.38131	-4.3969	9.36412e-05	0.0021587	1.19912	ENSG00000204219	TCEA3	0.285102	4.51458	1.90781	0.064438	0.999594	-4.12023
ENSG00000049245	VAMP3	-0.144807	7.62258	-2.90045	0.00632406	0.145655	-2.52815	ENSG00000163528	CHCHD4	-0.300362	3.87111	-3.40752	0.00163086	0.0375799	-1.24696	ENSG00000289268		-0.990739	0.787999	-1.79704	0.0807442	0.999906	-4.44442	ENSG00000236915	CLCA4-AS1	-0.480662	2.62373	-4.35039	0.000107583	0.00247904	1.24008	ENSG00000163625	WDFY3	0.449179	6.11605	4.39651	9.37509e-05	0.0021587	1.1946	ENSG00000150893	FREM2	0.79297	-0.15302	1.90736	0.0644975	0.999594	-4.45012
ENSG00000196468	FGF16	0.844099	0.577185	2.90017	0.00632858	0.145655	-2.29917	ENSG00000018236	CNTN1	0.750029	3.14425	3.40703	0.00163304	0.0375853	-1.18159	ENSG00000282870	FRG1DP	0.469274	-0.78486	1.79683	0.0807789	0.999906	-4.49409	ENSG00000113845	TIMMDC1	-0.260986	5.93022	-4.34885	0.000108079	0.00248749	1.09049	ENSG00000108175	ZMIZ1	0.416581	7.67634	4.39636	9.37933e-05	0.0021587	1.24581	ENSG00000104267	CA2	-1.01783	1.97337	-1.90735	0.0644991	0.999594	-4.31766
ENSG00000166402	TUB	0.350969	4.75688	2.89627	0.00639249	0.146184	-2.54977	ENSG00000231074	HCG18	0.293092	4.70036	3.40602	0.00163762	0.0376458	-1.30958	ENSG00000188785	ZNF548	-0.184226	4.51246	-1.79616	0.080888	0.999906	-4.20917	ENSG00000131730	CKMT2	-0.846891	3.6737	-4.34821	0.000108284	0.00248924	1.19875	ENSG00000172869	DMXL1	0.357212	5.89191	4.39561	9.40024e-05	0.00216094	1.19197	ENSG00000166188	ZNF319	-0.154275	3.56303	-1.90682	0.0645708	0.999594	-4.19419
ENSG00000242173	ARHGDIG	-0.87849	1.42761	-2.89601	0.00639679	0.146184	-2.30461	ENSG00000177469	CAVIN1	-0.304463	10.7519	-3.40515	0.00164155	0.0376912	-1.19106	ENSG00000105088	OLFM2	-0.794748	6.70949	-1.79574	0.080955	0.999906	-4.18639	ENSG00000104213	PDGFRL	0.987645	5.63309	4.34709	0.000108645	0.00249252	1.10505	ENSG00000177666	PNPLA2	-0.676561	10.439	-4.39451	9.4313e-05	0.00216549	1.33206	ENSG00000250326	USP38-DT	0.445348	-0.0744898	1.90656	0.064605	0.999594	-4.45062
ENSG00000119280	C1orf198	-0.353576	7.63879	-2.89569	0.006402	0.146184	-2.54119	ENSG00000144034	TPRKB	-0.248503	4.05435	-3.4025	0.00165363	0.0379233	-1.27521	ENSG00000183814	LIN9	-0.259958	1.89611	-1.7956	0.0809786	0.999906	-4.3823	ENSG00000089351	GRAMD1A	0.204417	5.64144	4.34697	0.000108685	0.00249252	1.08913	ENSG00000103742	IGDCC4	1.03281	3.11661	4.39272	9.48169e-05	0.00217448	1.33988	ENSG00000123505	AMD1	-0.272196	5.40357	-1.90633	0.0646361	0.999594	-4.0825
ENSG00000020426	MNAT1	-0.240957	4.16236	-2.89567	0.00640231	0.146184	-2.50377	ENSG00000139579	NABP2	-0.242183	4.32616	-3.40043	0.00166307	0.0380947	-1.29914	ENSG00000053747	LAMA3	-0.391863	6.04239	-1.79436	0.081179	0.999906	-4.17728	ENSG00000143819	EPHX1	-0.461203	8.81303	-4.34611	0.000108964	0.00249417	1.17473	ENSG00000145692	BHMT	-0.966721	1.19351	-4.39163	9.51275e-05	0.00217512	1.31408	ENSG00000180787	ZFP3	-0.182574	3.79819	-1.90632	0.0646375	0.999594	-4.17077
ENSG00000122644	ARL4A	-0.274322	4.12212	-2.89468	0.00641863	0.146184	-2.49108	ENSG00000116678	LEPR	0.370156	6.00605	3.39956	0.00166707	0.0381409	-1.36536	ENSG00000147130	ZMYM3	-0.145106	5.46618	-1.79432	0.0811858	0.999906	-4.17897	ENSG00000085449	WDFY1	0.315443	5.51302	4.34571	0.000109094	0.00249417	1.08761	ENSG00000139168	ZCRB1	-0.248504	5.61556	-4.39157	9.51448e-05	0.00217512	1.17695	ENSG00000204713	TRIM27	-0.152833	5.50862	-1.90519	0.0647878	0.999594	-4.0809
ENSG00000182175	RGMA	0.335672	4.95966	2.89456	0.00642063	0.146184	-2.56476	ENSG00000107957	SH3PXD2A	0.582965	6.90214	3.39434	0.00169127	0.0385311	-1.36342	ENSG00000198010	DLGAP2	-0.391214	-0.883914	-1.79396	0.0812448	0.999906	-4.49929	ENSG00000285967	NIPBL-DT	0.330568	4.45254	4.34535	0.000109211	0.00249417	1.13771	ENSG00000241990		-0.536251	2.49493	-4.39102	9.52999e-05	0.00217512	1.3488	ENSG00000291129	PPIEL	0.269108	3.67679	1.90498	0.064816	0.999594	-4.18622
ENSG00000130340	SNX9	0.15431	7.4031	2.89431	0.00642477	0.146184	-2.55455	ENSG00000115561	CHMP3	-0.141473	7.03561	-3.39426	0.00169164	0.0385311	-1.35223	ENSG00000176476	SGF29	0.207091	3.59315	1.79391	0.0812518	0.999906	-4.26333	ENSG00000104388	RAB2A	-0.352849	7.77289	-4.34516	0.000109274	0.00249417	1.13408	ENSG00000114021	NIT2	-0.367038	5.74543	-4.3909	9.53337e-05	0.00217512	1.17474	ENSG00000108924	HLF	0.488105	5.84166	1.90458	0.0648705	0.999594	-4.08394
ENSG00000267653		0.866699	1.66685	2.89329	0.00644169	0.146184	-2.33257	ENSG00000066322	ELOVL1	-0.28139	6.47488	-3.39409	0.00169241	0.0385311	-1.37222	ENSG00000012223	LTF	-0.82712	3.43574	-1.79297	0.0814058	0.999906	-4.27884	ENSG00000235531	MSC-AS1	-0.365104	4.13904	-4.3439	0.000109683	0.00249814	1.15218	ENSG00000149499	EML3	-0.321728	6.8042	-4.39035	9.54907e-05	0.00217512	1.19418	ENSG00000103241	FOXF1	-0.729083	-0.802064	-1.90376	0.0649799	0.999594	-4.47488
ENSG00000259985		-0.626823	0.356508	-2.89323	0.00644274	0.146184	-2.31716	ENSG00000254632		-0.8435	0.50775	-3.39394	0.00169311	0.0385311	-1.23818	ENSG00000250334	LINC00989	-0.467108	1.60464	-1.79257	0.0814713	0.999906	-4.40009	ENSG00000183049	CAMK1D	0.502626	5.20769	4.34383	0.000109707	0.00249814	1.09792	ENSG00000165269	AQP7	-0.765082	9.3041	-4.39024	9.55215e-05	0.00217512	1.28845	ENSG00000170191	NANP	-0.190393	3.0938	-1.90375	0.0649814	0.999594	-4.23487
[truncated: 18,440 more rows]

## Sheet: Table_S2
Table S2. The effect of a 5-month whole-body cryotherapy and weight loss intervention (CRYO, n = 10) on abdominal subcutaneous adipose tissue gene expression compared with weight loss intervention alone (CON, n = 9). Only pathways with statistically significant pathways (FDR < 0.05) are shown.
[truncated: 71 more rows]

[truncated: 2 more sheets: Table_S3, Table_S4]
